# Supplementary material for: Transmission of Antimicrobial Resistant Bacteria at the Hajj: A Scoping Review
Source: Int J Environ Res Public Health. 2022 Oct 29;19(21):14134. doi: 10.3390/ijerph192114134 (PMC9658569; doi:10.3390/ijerph192114134)
Supplement: Supplementary file 1 [file ijerph-19-14134-s001.zip]

Archive with 3 entries (3 files):
- S1.pdf
- S2.xlsx
- S3.pdf
