# Supplementary material for: Transmission of Antimicrobial Resistant Bacteria at the Hajj: A Scoping Review
Source: Int J Environ Res Public Health. 2022 Oct 29;19(21):14134. doi: 10.3390/ijerph192114134 (PMC9658569; doi:10.3390/ijerph192114134)
Supplement: Supplementary file 1 [file ijerph-19-14134-s001.zip › S2.xlsx]

## Sheet: All Studies
Study Number	First Author	Year of Publication	Title	Journal Name	Study Type/Design	Study Period	Study Objectives	related to Makkah or Hajj	Organisms tested	Organisms with resistance	Resistance / Reduced Suseptability	Least number of possible resistant isolates to at least one antibiotic	related to Makkah or Hajj	Organisms tested	Organisms with resistance	Resistance / Reduced Suseptability	Total Population / Sample Size of Study	Sample Size with resistance	Representitive Age	Female numbers	Male numbers	Genetic Markers found	Methods Used to identify resistance	Remarks
1	Salih, M. A. M., et al.	1990	Characterization of epidemic and nonepidemic Neisseria meningitidis serogroup A strains from Sudan and Sweden	Journal of Clinical Microbiology	outbreack investigation	1973 to 1988	to explore in detail strains of serogroup A N. meningitidis in Sudan since the start of the project in April 1985 through the 1988 epidemic(42a)and to compare them with the serogroup A strains isolated in Sweden between 1973 and 1987	Hajj	Neisseria meningitidis	Neisseria meningitidis	sulfadiazine	45	315	1973 to 1987 (Sweden) and 1988 (Sudanese)	Hajj related outbreak in Sudan	Sudan and Sweden	579	45	Children (Sudanese) and not identified (Swedish)	NA	NA	NA	Culture and sensitivity testing (Sudan:cerebrospinal fluid (CSF) ; Sweden: CSF,blood and throat)	NA
2	Ng and Taha	1994	Tetracycline resistant Vibrio cholerae in pilgrims returning from Mecca	Medical Journal of Malaysia	case report	1993 at June	reporting cases	Hajj	Vibrio cholerae	Vibrio cholerae	tetracycline, ampicillin, chloramphenicol, and cotrimoxazole	3	3	1993 Haj	Returning from Hajj	Malaysia	3	3	71	NA	NA	NA	Not reported	NA
3	Yousuf and Nadeem	1995	Fatal meningococcaemia due to group W135 amongst Haj pilgrims: Implications for future vaccination policy	Annals of Tropical Medicine and Parasitology	case report	1993 Hajj	Reporting cases	Hajj	neisseria meningitidis	Neisseria meningitidis	Cloxacillin	2	2	1993 Hajj	after Hajj	Madina, Saudi Arabia	2	2	52.5	0	2	NA	Culture and sensitivity (Blood)	NA
4	Fatani	2002	Pyoderma among Hajj Pilgrims in Makkah	Saudi Med J	prospective study Cross-sectional in 2 Hajj seasons	Hajj 2000 and Hajj 2001	To analyze the etiology of primary and secondary pyoderma as well as to determine the antimicrobial susceptibility pattern of microorganism responsible. Knowledge of the causative pathogens of pyodermas facilitates the planning for provision of health needs.	Hajj	Staphylococcus aureus, Streptococcus pyogenes, Pseudomonas aeruginosa, Escherichia coli, Proteus spp, and Klebsiella spp	Staphylococcus aureus	penicillin 80.9%, erythromycin 4.3%, cephalothin 2.1%, trimethoprim/sulfamethaxazole 4.3%, clindamycin 4.3%, tetracycline 12.8%, gentamicin 6.4% and oxacillin 2.1%.	NA	47	Feb 2000 and Mar 2001	NA	NA	80	47	58 were over 13 years, and 22 were 13 years or below	29	51	NA	Kirby-Bauer disc diffusion method on Mueller-Hinton agar using aerobic incubations	NA
5	Asghar	2006	Frequency and antimicrobial susceptibility patterns of bacterial pathogens isolated from septicemic patients in Makkah hospitals	Saudi Med J	prospective	during April 2004 to March 2005	determine the prevalence of antibiotics resistance among septicemia clinical isolates	Makkah (4 main hospitals)	Coagulase-negative Staphylococci, Staphylococcus aureus, Escherichia coli, Pseudomonas spp, Acinetobacter spp, Klebsiella spp, Enterococcus, Streptococcus spp, Streptococcus pneumoniae, Serratia spp, Enterobacter spp, Viridans streptococci, Proteus spp, Salmonella spp, Anaerobic gram positive bacteria, Haemophilus influenzae, Citrobacter spp, Bacteroides spp, Bacillus spp, Brucella spp, and Burkh…	E. coli, Pseudomonas spp, Acinetobacter spp, Klebsiella spp, Serratia spp, Enterobacter spp, Proteus spp, Salmonella spp, H. influenzae, Citrobacter spp, Bacteroides spp, Burkholderia spp, Brucella spp.	Ampicillin, Cefepime, Cephalothin, Ceftazidime, Augmentin, Cefoxitin, Piperacillin/Tazobactam, Piperacillin, Gentamicin, Imipenem, Aztreonam, Amikacin, Ciprofloxacin, Cotrimoxazole, Penicillin, Oxacillin, Erythromycin, and Clindamycin	NA	1530	April 2004 to March 2005	NA	NA	1626	1530	The most age groups affected with septicemia were in infants and patients above 50 years old	645	981	NA	disc-diffusion technique on Mueller-Hinton agar	NA
6	Asghar and Momenah	2006	Methicillin resistance among Staphylococcus aureus isolates from Saudi hospitals	Med Princ Pract	prospective	From April 2003 to March 2004	to determine the prevalence of MRSA strains isolated from nosocomial infections and their antimicrobial resistant patterns in the 4 tertiary hospitals in Makkah, Saudi Arabia	Makkah (4 tertiary hospitals)	Staphylococcus aureus	Staphylococcus aureus	Methicillin, Penicillin, Ampicillin, Oxacillin, Erythromycin, Cephalothin, Gentamicin, Oxytetracycline, and Trimethoprim-sulfamethoxazole	199	512	April 2003 to March 2004	NA	NA	512	199	NA	NA	NA	NA	Kirby-Bauer disk diffusion method on Mueller-Hinton agar plates	NA
7	Karima	2006	Prevalence of Helicobacter pylori infection in patients with peptic ulcer diseases	Saudi Med J	prospective	From January 2003 and February 2004	to determine the antibiotic susceptibility patterns of H. pylori isolated by culture	Makkah (@ a General hospital)	Helicobacter pylori	Helicobacter pylori	calculated resistance isolates: 18 for MTZ, 2 for erythromycin, 5 for amoxicillin, 2 for tetracycline, and 4 for ciprofloxacin	18	83	January 2003 and February 2004	NA	NA	132	18	The median age was 39.5, and ranged from 14-90 years.	76	56	NA	Culture and sensitivity (Gastric endoscopic biopsy)	NA
8	Memish	2006	Carriage of Staphylococcus aureus among Hajj pilgrims	Saudi Med J	Cross-sectional	2004 Hajj	to determine the rate of MRSA colonization among Hajj pilgrims	Hajj	Staphylococcus spp	Staphylococcus aureus	Methicillin	6	85	Hajj 2004	Hajj Pilgrims at Makkah	NA	411	6	30-39 years (n=121, 32%)	35	363	mecA gene	Culture with Methicillin susceptibility disc, then Microscan (Microscan Walkaway 40 SI. Dade Behring Inc. 1584 Enterprise Blvd., West Sacramento, CA,USA) to confirm. Resistance genes were detected using molecular biological assay Diagnostic Kit (Roche Diagnostics, GmbH, Roche Applied Science, Sandhofer Strasse, Mannheim, Germany).	NA
9	Bukhari	2008	Multi-drug resistant Ewingella americana	Saudi Med J	Case Report	2007 Hajj	Case Report	Hajj	Ewingella americana	Ewingella americana	amikacin, amoxacillin/clavulanate, ampicillin/salbactam, ampicillin, cafazolin, cefepime, cefotaxime, ceftazidime, ceftriaxon, cefuroxime, cephalothin, gentamycin, imipenem, piperacillin/tazobactam, piperacillin, tetracycline, ticarcillin/clavulanate, tobramycin, trimeth/sulfamethoxazole	1	1	2007 December	Indonesian Makkah pilgrim	NA	1	1	30	0	1	NA	Culture and MicroScan Walk Away 96 S1 USA	NA
10	Asghar and Faidah	2009	Frequency and antimicrobial susceptibility of gram-negative bacteria isolated from 2 hospitals in Makkah, Saudi Arabia	Saudi Med J	prospective	From October 2005 to Mach 2006	This study aimed to estimate the prevalence, and antibiotic susceptibility of Gram-negative bacteria isolated from 2 hospitals in Makkah, Kingdom of Saudi Arabia.	Makkah	Gram-negative bacteria	E. coli, K. pneumoniae, Klebsiella spp, P. aeruginosa, A. baumannii, Proteus spp, H. influenzae, Enterobacter spp	Cephalothin, Cefoxitin, Cefuroxime, Ceftazidime, Cefotaxime, Cefotriaxone, Ampicillin, Aztreonam, Piperacillin, Piperacillin/tazobactam, Amoxicillin/CA, Imipenem, Meropenem, Imipenem/CS, Amikacin, Gentamycin, Tobramycin, Ciprofloxacin, Levofloxacin, Norfloxacin, Nalidixic Acid, Norfloxacin/Ciprofloxacin, Tetracycline, Cotrimoxazole, and Nitrofurantoin	1046	1102	October 2005 to March 2006	NA	NA	1137	1046	Most 20 years or over	545	592	NA	From patients' hospital records (Clinical and Laboratory Standard Institute: culture and sensitivity)	NA
11	Abulreesh and Organji	2011	The Prevalence of Multidrug-resistant Staphylococci in Food and the Environment of Makkah, Saudi Arabia	Research Journal of Microbiology	Survay	2010 December	The aim of this survey was to investigate the incidence of Staphylococcus aureus and coagulase-negative staphylococci and their antibiogram in food and the environment in Makkah, western Saudi Arabia	Makkah (samples from food and foodhandlers)	Staphylococci	Staphylococci	erythromycin, colistin sulphate, penecillin G, oxacillin, vancomycin	37	37	2010 December	NA	NA	53	37	NA	NA	NA	NA	Culture and sensitivity testing (disk diffusion method)	NA
12	Asghar	2011	Frequency and antibiotic susceptibility of gram-positive bacteria in Makkah hospitals	Ann Saudi Med	Prospective study	from May 2008 to April 2009	to estimate the frequencies and resistance rates of gram-positive pathogens isolated from selected hospitals in Makkah, Saudi Arabia.	Makkah	Gram-positive bacteria	S aureus, S pyogenes, S agalactiae, S pneumoniae, S viridans, E fecalis, and Enterococcus spp	Cephalexin, Cefazolin, Cefoxitin, Cefotaxime, Ceftriaxone, Ceftazidime, Cefuroxime, Ceftizoxime, Penicillin, Ampicillin, Ampicillin/sulbactam, Oxacillin, Aztreonam, Amoxicillin/clavulanate potassium, Imipenem/cilastatin sodium, Gentamicin, Neomycin, Amikacin, Ciprofloxacin, Ciprofloxacin/norfloxacin, Nalidixic acid, Gatifloxacin, Levofloxacin, Vancomycin, Erythromycin, Clindamycin, Quinupristin/d…	757	986	May 2008 to April 2009	NA	NA	1087	757	Most over 20 years	532	555	NA	MicroScan WalkAway 40si (Siemens Healthcare Diagnostics, Deerfield, IL, USA) in HGH; and with Phoenix Automated Microbiology System (BD, Franklin Lakes, NJ, USA) in ASH and KAH	NA
13	El-Amin and Faidah	2011	Vancomycin-resistant Enterococci. Prevalence and risk factors for fecal carriage in patients at tertiary care hospitals	Saudi Med J	retrospective analytical study	between March 2007 and April 2007	To investigate the prevalence of vancomycin-resistant enterococci intestinal colonization among hospitalized patients as an important component of preventing further transmission.	Makkah	Enterococci	Enterococci	Vancomycin	7	89	March 2007 to April 2007	NA	NA	157	7	NA	NA	NA	NA	Culture and sensitivity testing (disk diffusion method: vancomycin disks; in accordance with the guidelines of the Clinical and Laboratory Standards Institute)	NA
14	Asghar	2012	Antimicrobial susceptibility and metallo-beta-lactamase production among Pseudomonas aeruginosa isolated from Makkah hospitals	Pakistan Journal of Medical Sciences	prospective study	from September 2009 to March 2010	To determine and evaluate the frequency and the pattern of antimicrobial resistance of P. aeruginosa isolated from Makkah hospitals.	Makkah (3 tertiary hospitals)	Pseudomonas aeruginosa	Pseudomonas aeruginosa	Amikacin, Amoxicillin/clavulanic acid, Ampicillin, Aztreonam, Cefepime, Cefotaxime, Gentamycin, Cefotriaxone, Cefoxitin, Ceftazidime, Cefuroxime, Cephalothin, Ciprofloxacin, Imipenem, Meropenem, Piperacillin, Piperacillin/tazobactam, Tetracyclin, and Trimethoprim/sulfamethoxazole	at least 245	478	September 2009 to March 2010	NA	NA	478	at least 245	Most over 60 years	0.43	0.57	blaIMP and blaVIM	Using automated instruments (Phoenix 100 BD, Maryland, USA and MicroScan Walkaway 96, Siemens, Germany) and PCR with gel electrophoresis.	NA
15	Asghar	2014	Molecular characterization of methicillin-resistant Staphylococcus aureus isolated from tertiary care hospitals	Pakistan Journal of Medical Sciences	prospective	From March 2012 to September 2012	to identify the types of SCCmec and the PVL gene among clinical MRSA isolates collected from Makkah hospitals	Makkah	Staphylococcus aureus	Staphylococcus aureus	Methicillin	114/206 S. aureus isolates were MRSA, and 100/114 MRSA isolates carried the mecA gene.	206	March 2012 to September 2012	NA	NA	206	114	NA	NA	NA	PVL and mecA genes	Culture and sensitivity testing (disk diffusion method) with mutiplex PCR was performed for the detection of the resistance genes	NA
16	Khan	2014	Clinically significant Coagulase Negative Staphylococci and their antibiotic resistance pattern in a tertiary care hospital	J Pak Med Assoc	prospective descriptive study	From January 2012 to October 2013		Makkah	Staphylococci	S.epidermidis, S.haemolyticus, S.hominis-homin, S.hominis-novo, S.warneri, S.hominis, S.capitis, S.lugdunensis, and S.auricularis	Ampicillin, Augmentin, Azithromycin, Clindamycin, Daptomycin, Erythromycin, Gentamicin, Oxacillin, Penicillin, and Synercid	189	190	January 2012 to October 2013	NA	NA	190	189	NA	NA	NA	NA	Microscan Walk Away system	NA
17	Abdel-Haleem	2015	Genome Sequence of a Multidrug-Resistant Strain of Stenotrophomonas maltophilia with Carbapenem Resistance, Isolated from King Abdullah Medical City, Makkah, Saudi Arabia	Genome Announc	Case Report	2014	Case Report	Makkah	Stenotrophomonas maltophilia	Stenotrophomonas maltophilia	Beta-lactams, cephalosporins, carbapenems, aminoglycosides, fluoroquinolones, tetracyclines, polymyxin, trimethoprim, gentamicin, and tigecycline	1	1	2014	NA	NA	1	1	NA	NA	NA	smeE, smeB, acrB, acrD, mexB, acrF, smeC, smeF, smeS, smeD, smeA, smeR, and emrR	genome was sequenced on an Illumina HiSeq 2000 platform	NA
18	Alyamani	2015	Molecular characterization of extended-spectrum beta-lactamases (ESBLs) produced by clinical isolates of Acinetobacter baumannii in Saudi Arabia	Ann Clin Microbiol Antimicrob	prospective	from 2012 to 2014	Understanding the molecular nature of the spread of A. baumannii in local hospitals in Makkah	Makkah	gram negative bacteria	Acinetobacter baumannii	third generation cephalosporins (cefepime and ceftazidime) and multidrug resistant.	100	107	2012 to 2014	NA	NA	107	107	NA	NA	NA	blaTEM, blaCTX-M, blaOXA51-like and blaOXA23-like	Vitek 2 system (GN ID Card, bioMérieux, Craponne, France) and PCR	NA
19	Memish	2015	Impact of the Hajj on pneumococcal transmission	Clin Microbiol Infect	Prospective cross-sectional	During the 2011 and 2012 Hajj seasons	evaluating pneumococcal nasopharyngeal carriage prevalence among a large cohort of pilgrims	Hajj	Streptococcus pneumoniae	Streptococcus pneumoniae	Penicillin, Amoxicillin, Cefotaxime, Chloramphenicol, Clindamycin, Erythromycin, Levofloxacin, Moxifloxacin, Tetracycline, or Trimethoprim/sulfamethoxazole	137	191	2011 and 2012 Hajj seasons	Pilgrims arriving to Makkah for Hajj and just before departing from Mina	All study was in Makkah, before travellingto home countries (Algeria, Chad, Comoros, Egypt, Ethiopia, Guinea, India, Indonesia, Libya, Mauritania, Nigeria, and Sudan)	3203	137	mean age of participants was 53 years (range 18–101 years)	a male:female ratio of 1.7:1		NA	Culture and sensitivity testing (disk diffusion method), and PCR for verification	NA
20	Olaitan	2015	Acquisition of extended-spectrum cephalosporin- and colistin-resistant Salmonella enterica subsp. enterica serotype Newport by pilgrims during Hajj	Int J Antimicrob Agents	A prospective cross sectional study	From 22 September 2013 to 24 October 2013	to investigate the transmission and acquisition of Salmonella among French pilgrims participating in the 2013 Hajj	Hajj	Salmonella	Salmonella enterica	colistin, amoxicillin, amoxicillin/clavulanic acid, ceftriaxone, aztreonam, ceftazidime, imipenem, and gentamicin	5	6	22 September 2013 and 23 October 2013	pilgrims returning to france	France	129	5	NA	NA	NA	blaCTX-M-2, aac3, aadA1, aac6-Iy, and sulI	Culture and sensitivity testing (disk diffusion method), and PCR	NA
21	Algowaihi	2016	Draft Genome Sequence of a Multidrug-Resistant Klebsiella pneumoniae Strain Isolated from King Abdullah Medical City, Makkah, Saudi Arabia	Genome Announc	Case Report	2015	Case Report	Makkah	Klebsiella pneumoniae	Klebsiella pneumoniae	amikacin, amoxicillin-clavulanic acid, ampicillin, cefazolin, cefepime, cefotaxime, cefoxitin, ceftazidime, cefuroxime, ciprofloxacin, ertapenem, fosfomycin, gentamicin, imipenem, levofloxacin, meropenem, mezlocillin, moxifloxacin, nitrofurantoin, norfloxacin, piperacillin-tazobactam, tetracycline, tigecycline, tobramycin, trimethoprim, and sulfamethoxazole	1	1	2015	NA	NA	1	1	NA	1	0	aadA, aadA2, aph(3′)-VIa, armA, ARR-3, blaCTX-M-15, blaNDM-1, blaOXA-1, blaSHV-11, blaTEM-1A, catA1, cmlA1, dfrA1, dfrA12, fosA3, mph(E), msr(E), oqxB, and sul	Culture and PCR	NA
22	Alyamani	2016	Genome sequence and comparative pathogenic determinants of multidrug resistant uropathogenic Escherichia coli o25b:h4, a clinical isolate from Saudi Arabia	Journal of Pure and Applied Microbiology	Case Report	before 19 September 2016	Case Report	Makkah	Escherichia coli	Escherichia coli O25b:H4	penicillin, carbapenems, cephamycins, tetracycline, chloramphenicol, acriflavin, and Polymyxin resistance	1	1	NA	NA	NA	1	1	NA	NA	NA	AmpE, MtdL, EmrD, EmrK, EmrY, Cmr, YeeO, DinF and MdtK	Isolation and sequencing	NA
23	Haseeb	2016	Antimicrobial resistance among pilgrims: a retrospective study from two hospitals in Makkah, Saudi Arabia	Int J Infect Dis	retrospective audit of electron records	from January 2015 to June 2015	To develop a database on the most prevalent community-acquired organisms and their resistance pattern to commonly used antimicrobials in the city of Makkah, Saudi Arabia	Hajj (2 hospitals)	Acinetobacter baumannii, Escherichia coli, Enterobacter cloacae, Enterococcus spp, Klebsiella pneumoniae, Pseudomonas aeruginosa, Proteus mirabilis, Salmonellae, Staphylococcus aureus, Staphylococcus epidermidis, and Streptococcus spp	Acinetobacter baumannii, Escherichia coli, Enterobacter cloacae, Enterococcus spp, Klebsiella pneumoniae, Pseudomonas aeruginosa, Proteus mirabilis, Salmonellae, Staphylococcus aureus, Staphylococcus epidermidis, and Streptococcus spp	amoxicillin–clavulanic acid, Ampicillin, Aztreonam, Cefazolin, Cefepime, Cefoxitin, Cefuroxime, Ceftazidime, Cefotaxime, Ceftriaxone, Cephalothin, Ertapenem, Imipenem, Meropenem, Oxacillin, Penicillin G, piperacillin–tazobactam, Ticarcillin, Mezlocillin, Amikacin, Gentamicin, Tobramycin, Ciprofloxacin, Levofloxacin, Moxifloxacin, Nalidixic acid, and Norfloxacin	at least 214 (Out of the 374 clinical isolates there were at least 214 isolates that were resistant to at least one of the tested antibiotics)	374	January 2015 to June 2015	NA	NA	374	214	NA	183	191	NA	Culture and sensitivity (from patients' records)	NA
24	Johargy	2016	Antimicrobial susceptibility of bacterial and fungal infections among infected diabetic patients	J Pak Med Assoc	prospective	From June 2011 to June 2012	to determine the antimicrobial susceptibility of the most common bacterial and fungal infections among infected diabetics.	Makkah (and Jeddah)	gram-positive bacteria and gram-negative bacteria	enterococcus faecium, E. coli, S. aureus and P. aeruginosa	Amoxicillin-clavulanate, Amikacin, Ceftazidime, Cephalothin, Erythromycin, Gentamycin, Chloramphenicol, Oxacillin, Clindamycin, Ciprofloxacin, Penicillin, Vancomycin, Piperacillin, Cefotaxime, Nalidixic acid, Nitrofurantion, Oxacillin, and Sulfamethoxazole	129	129	June 2011 to June 2012	NA	NA	138	129	NA	NA	NA	NA	Vitek 2, Culture and sensitivity testing (disk diffusion method)	May have Isolates from Jeddah
25	Khan and Faiz	2016	Antimicrobial resistance patterns of Pseudomonas aeruginosa in tertiary care hospitals of Makkah and Jeddah	Ann Saudi Med	Prospective descriptive study	from August 2013 to January 2014	to determine the status of antimicrobial resistance to anti_x0002_pseudomonal agents and the magnitude of the multi-drug resistance to P. aeruginosa	Makkah	Gram-negative bacteria	pseudomonas aeruginosa	Amikacin, Aztreonam, Cefepime, Ceftazidime, Ciprofloxacin, Gentamicin, Imipenem, Levofloxacin, Meropenem, Piperacillin, Piperacillin-tazobactam, Ticarcillin	27	64 (121 strains of P aeruginosa)	August 2013 to January 2014	NA	NA	121	54	NA	NA	NA	NA	Microscan Walk Away system (40SI, Siemens)	Jeddah isolates were removed
26	Leangapichart	2016	Acquisition of Extended-Spectrum beta-Lactamases by Escherichia coli and Klebsiella pneumoniae in Gut Microbiota of Pilgrims during the Hajj Pilgrimage of 2013	Antimicrobial Agents and Chemotherapy	A prospective cross sectional study	From 22 September 2013 to 24 October 2013	To investigate the change and acquisition of MDR bacteria in pilgrims returning from the 2013 Hajj with specific focus on Escherichia coli and Klebsiella pneumoniae.	Hajj	Gram-negative bacteria	E. coli and K. pneumoniae	ticarcillin-clavulanic acid, ceftriaxone, gentamicin	28	129	22 September 2013 to 24 October 2013	pilgrims going from and returning to france	France	129	28	mean age 61.7 years (34 to 85 years)	77	52	CTX-M(1, 2, 8, 14, 15, 27, and 97), TEM(1, 1D, and 183), and SHV(67,106,110, and 161)	Culture and sensitivity testing (disk diffusion method), and PCR	NA
27	Leangapichart	2016	Acquisition of mcr-1 plasmid-mediated colistin resistance in Escherichia coli and Klebsiella pneumoniae during Hajj 2013 and 2014	Antimicrobial Agents and Chemotherapy	Cross-sectional	From 22 September 2013 to 23 October 2013	reporting cases	Hajj	NA	E. coli and K. pneumoniae	amoxicillin, amoxicillin-clavulanate, ceftriaxone, ciprofloxacin, fosfomycin, gentamicin, nalidixic acid, and trimethoprim/sulfamethoxazole	11	23	Hajj (2013 and 2014)	pilgrims going from and returning to france	France	440	23	NA	NA	NA	mcr-1, blaTEM-1, and blaSHV-1	PCR and culture on Cepacia agar (bioMérieux, Marcy-l'Étoile, France).	Removed 1 duplicate isolate from the study Leangapichart et al 2016 (doi:10.1128/AAC.02396-15)
28	Leangapichart	2016	Acquisition of a High Diversity of Bacteria during the Hajj Pilgrimage, Including Acinetobacter baumannii with blaOXA-72 and Escherichia coli with blaNDM-5 Carbapenemase Genes	Antimicrobial Agents and Chemotherapy	prospective	between 19 September 2014 and 12 October 2014	To determine whether pilgrims have acquired MDR bacteria during the 2014 Hajj	Hajj	gram-positive bacteria and gram-negative bacteria	Acinetobacter baumannii and Escherichia coli	aztreonam, cefoxitin, ceftriaxone, cefotaxime, amoxicillin/clavulanic acid, ticarcillin/clavulanic acid, amoxicillin, tobramycin, gentamicin, ciprofloxacin, ofloxacin, imipenem, and sulfamethoxazole/trimethoprim	43	43	19 September 2014 and 12 October 2014	pilgrims going from and returning to france	France	98	43	NA	66	32	blaOXA-72, blaNDM, blaNDM-5, blaNDM-1, blaOXA-48, blaOXA-58, blaOXA-51-like, blaOXA-72, blaCTX-M-15, blaTEM-1, and aadA2	Culture and sensitivity testing (disk diffusion method), and PCR	NA
29	Marglani	2016	Acute rhinosinusitis during Hajj season 2014: Prevalence of bacterial infection and patterns of antimicrobial susceptibility	Travel Med Infect Dis	prospective	During the Hajj season of 2014	to assess the bacteriology of acute rhinosinusitis (ARS) during Hajj season and to demonstrate the antimicrobial susceptibility patterns that should guide the clinicians towards more appropriate antibiotic use	Hajj	Staphylococcus aureus, Klebsilla pneumoniae, Klebsilla oxytoca, Escherichia coli, Enterobacter aerogenes, Citrobacter, Proteus vulgaris, Providencia stuartii, Streptococcus pneumoniae, Haemophilus influenzae, and Pseudomonas spp	Staphylococcus aureus, Klebsiella pneumoniae, Klebsiella oxytoca, Escherichia coli, Enterobacterspp, and Citrobacter spp	Amoxicillin/Clavulinic acid, Ampicillin, cefoxitin, Cefepime, Ceftazidime, Ceftriaxonee, Ciprofloxacin, Levofloxacin, Gentamicin, Imipenem, Piperacillin/tazobactam, Trimethoprim sulfamethoxazoe, Clindamycin, Azithromycin, Erythromycin, Tetracycline, Vancomycin	57 (were resistant to at least one of the tested antibiotics)	93	During the Hajj season of 2014	No mention if patients were pilgrims	NA	226	57	mean 34.6 ± 13.9 (SD)	50	176	NA	MicroScan Walk Away System ID/AST (Siemens, USA) then disc diffusion method	NA
30	Memish	2016	A cohort study of the impact and acquisition of naspharyngeal carriage of Streptococcus pneumoniae during the Hajj	Travel Med Infect Dis	Cross-sectional	During the Hajj season of 2013	1) to evaluate the effect of the Hajj mass gathering on the prevalence of overall pneumococcal and PCV-13-serotype pneumococcal nasopharyngeal carriage in the Hajj pilgrim population. 2) to evaluate the effects of the mass gathering on carriage of invasive pneumococcal serotypes and to explore risk factors for acquisition of carriage during the Hajj. 3) to determine whether pneumococcal vaccine r…	Hajj	Streptococcus spp	Streptococcus pneumoniae	Erythromycin, Clindamycin, Tetracycline, Penicillin, Amoxicillin, Cefotaxime, Levofloxacin, Moxifloxacin, Chloramphenicol, and Trimethoprim-Sulfamethoxazole	94 (were resistance to at least one of the tested antibiotics)	110	at mean of 0 day and then of 15 days after arrival for Hajj 2013	Isolates were collected at airport apon arrival and later in Holy sites.	from 12 countries in Africa, Asia, USA, and Europe	1175	110	NA	male to female ratio was 1.8:1		mefA, mefE, ermB, mefE, and ermB	Growth, characterization, serotyping, multi-locus sequence typing, and minimal inhibitory concentration determination done in german labs	NA
31	Abd El Ghany, M., et al.	2017	Enteric Infections Circulating during Hajj Seasons, 2011-2013	Emerg Infect Dis	cross sectional study	during Hajj Seasons, 2011-2013	We conducted a large scale study to catalog the circulating enteric pathogen population in Hajj pilgrims with diarrheal symptoms. We report on the use of molecular and antigenic approaches to characterize the etiologic agents associated with enteric infections in pilgrims who sought medical treatment while performing Hajj during the 2011– 2013 seasons.	Hajj Seasons, 2011-2013	enterobacteriaceae species	The 3 most commonly identified bacteria in our study are (Salmonella spp., Shigella spp., and E. coli) ,Yersinia enterocolitica	β-lactams, resistant to at least some third-generation cephalosporins.	70	189 (34.74%) were patients identified with bacterial pathogens	during the 2011–2013 Hajj seasons	during or related to the 2011–2013 Hajj seasons	544 fecal samples from pilgrims with medically attended diarrheal illness from 40 countries during the 2011–2013 Hajj seasons	544	70	40.17 (± 13.17)	146 (26.84%)	397 (72.98%)	blaCTX-M-15 and blaNDM were the most common antimicrobial resistance genes	fecal samples were collected from the patients during the 2011–2013 Hajj seasons. Detection of resistance-encoding genes was performed by PCR.	NA
32	Abulreesh, Hussein H., et al.	2017	Prevalence of antibiotic resistance and virulence factors encoding genes in clinical Staphylococcus aureus isolates in Saudi Arabia	Clinical Epidemiology and Global Health	Cross sectional study	NA	To investigate the carriage of antibiotic resistance and virulence genes in multidrug-resistant Staphylococcus aureus isolated from various clinical specimens in western Saudi Arabia.	S. aureus isolates were obtained from clinical laboratories in Makkah, western Saudi Arabia.	Staphylococcus aureus	Staphylococcus aureus	amoxicillin/calvulanate; ampicillin; azithromycin; cefoxitin; clindamycin; erythromycin; fusidic acid; gentamicin; imipenem; oxacillin; penicillin, tetracycline	50	50 MRSA	NA	NA	NA	227	50	NA	NA	NA	mecA and FnBP-encoding genes were detected	S. aureus isolates from blood cultures, wound swabs, urine sample, nasal swabs, and sputum sample were examined for their antibiotic resistance against 20 different antibiotics by: means of E-test (Biomérieux, France), M.I.C Evaluator Strips, and disk diffusion methods (Kirby-Bauer technique). Detection of resistance and virulence-encoding genes (mecA, van, fnBPA, and Panton- Valentine Leucocidin…	Na
33	Al-Gethamy, M. M., et al.	2017	Risk factors associated with multi-drug-resistant Acinetobacter baumannii nosocomial infections at a tertiary care hospital in Makkah, Saudi Arabia - a matched case-control study	J Int Med Res	A hospital-based, retrospective case–control study	between 1 January 2012 and 31 August 2012	To determine risk factors for multi-drug-resistant Acinetobacter baumannii (MDR-AB) nosocomial infections in intensive care units in a tertiary care hospital, Makkah, Saudi Arabia. (note: that Al-Noor Specialist Hospital is a referral hospital for Hajj and Umrah pilgrims with multiple nationalities.)	The study performed on patients who were admitted to Al Noor Specialist Hospital, Makkah, between 1 January 2012 and 31 August 2012.	Acinetobacter baumannii	Acinetobacter baumannii	Susceptibility to antimicrobial multi-drug-resistant Acinetobacter baumannii (MDR-AB) for ceftazidime, ciprofloxacin, imipenem, trimethoprim, amikacin, gentamicin.	66	66	between 1 January 2012 and 31 August 2012	NA	NA	198	66	The mean age was 53.5 ± 21.9 years for cases and 50.4 ± 22.1 years for controls	85	113	NA	NA, data were collected from medical records	NA
34	Alyamani, E. J., et al.	2017	The occurrence of ESBL-producing Escherichia coli carrying aminoglycoside resistance genes in urinary tract infections in Saudi Arabia	Annals of Clinical Microbiology and Antimicrobials	cross-sectional study	isolates were collected from two different general hospitals in the city of Makkah during the 2014–2015 Hajj (pilgrimage) season	to investigat the occurrence of plasmid-mediated resistance gene expression in Escherichia coli using phenotypic and genotypic techniques, in Saudi Arabia.	isolates were collected from hospitals in the city of Makkah, during the 2014–2015 Hajj (pilgrimage) season	Escherichia coli	Escherichia coli	ampicillin, cefoxitin, ciprofloxacin, cefepime, aztreonam, cefotaxime, and ceftazidime	58 (or 56?????????), see fig. 1 and result section	58	during the 2014–2015 Hajj (pilgrimage) season	NA	NA	58	58	NA	NA	NA	blaCMY, blaMOX-CMY9, blaCTX-M1, blaCTX-M15, blaCTX-M2, blaCTX-M8, blaCTX-M26, ctxM9, blaDHA-1, blaOXA-1, blaSHV, blaTEM, blaVEB-1, aac6, aac6Ib, aadA1, aadA2, aadA4, aadB, ant2, aphA, strA, and strB	Using the Vitek-2 system and the minimum inhibitory concentration (MIC) assay. Genotyping was done through oligonucleotide microarray-based assay and PCR	NA
35	Ahmed Khan, T., et al.	2018	Burn aggravated infected wart in a patient with type 2 diabetes: a medical challenge	BMJ Case Rep.	Case report	during the 2017 Hajj season	To report the case of Burn aggravated infected wart with growth of Staphylococcus aureus and proteus species in in a patient with type 2 diabetes…..	Hajj	Staphylococcus aureus and proteus species	Staphylococcus aureus and proteus species	Ampicillin, Ciprofloxacin, Fusidic acid, Penicillin, Cefuroxime, Ceftriaxone, Cefixime, Erythromycin, Cefoxitin, Tetracycline	1	1	during the 2017 Hajj season	the case came from Pakistan to perform hajj	patient travelled from Pakistan to Makkah, saudi arabia for pilgrimage.	1	1	a case of a 67-year-old pakistani man	0	1	NA	Culture and sensitivity testing	NA
36	Ganaie, F, et al.	2018	Impact of Hajj on the S. pneumoniae carriage among Indian pilgrims during 2016- a longitudinal molecular surveillance study	Travel Med Infect Dis	prospective multisite longitudinal study	during the 2016 Hajj season.	to assess the impact and potential variations of pneumococcal carriage in a single cohort of pre and post-Hajj pilgrims from India.	Hajj	Streptococcus pneumoniae	Streptococcus pneumoniae	Penicillin, Cefotaxime, Levofloxacin, Erythromycin, Tetracycline, TMP-SMX	145	238 (s. pneumoniea isolates, not 3228 total isolates)	during the 2016 Hajj season.They were screened for S. pneumoniae carriage at the beginning and at the end of the Hajj with an interval of 40 ± 5 days.	The study conducted on a single cohort of pre and post-Hajj pilgrims from India, during the 2016 hajj season.	India	807	238	The Overall median age of the pilgrims was 56 years.	the number of females (n = 375, 46%).	males (n = 432, 54%). with a male to female ratio of 1.15: 1	NA	Antimicrobial susceptibility testing (AST) of the isolates was performed by broth microdilution method (Vitek system- Biomerieux, France to determine the minimum inhibitory concentration MIC) as per the 2016 Clinical Laboratory Standards Institute guidelines	NA
37	Khan, M. A., et al.	2019	Enterobacterial infection in Saudi Arabia: First record of Klebsiella pneumoniae with triple carbapenemase genes resistance	J Infect Dev Ctries	A cross-sectional study	Clinical isolates from suspected patients with enterobacterial infection were investigated over a one-year period (January 2017 to December 2017)	The study aimed to investigate the emergence of carbapenemases associated with enterobacterial infection in Western region of Saudi Arabia.	Clinical isolates were collected from 4 tertiary care hospitals of Makkah, Saudi Arabia.	causative agents belonging to Enterobacteriaceae: Klebsiella pneumoniae, Escherichia coli, Serratia species, K. ornithinolytica, Proteus mirabilis, K. oxytoca, Enterobacter cloacae, Citrobacter species, Salmonella species, E.aerogenes.	Klebsiella pneumoniae, Escherichia coli, E. cloacae and Proteus mirabilis	cephalosporins (ceftazidime, cefotaxime, ceftriaxone, cefepime) and carbapenems	26 (27 as mentioned in the abstract (result section))	120	January 2017 to December 2017	NA	NA	864	120	(24.6 ± 49.2)	62	58	blaNDM-1, blaKPC and blaOXA-48	using disk diffusion test and PCR to veriy the result of resistant genes	NA
38	Mater, M. E., et al	2020	Epidemiology of burn-related infections in the largest burn unit in Saudi Arabia	Saudi Medical Journal	A retrospective chart review	between January 2016 and January 2017.	To first describe the epidemiological data of burns, including burn types and burn-related infections, in adult and pediatric patients. Second, to determine the effect of Methicillin-Resistant Staphylococcus aureus (MRSA) on length of hospital stay and, third, to determine if the microbiological profile differs in patients with severe and non-severe burns.	Data collected from Al-Noor Specialist Hospital, Makkah.	Methicillin- resistant Staphylococcus aureus (MRSA), Methicillin-sensitive Staphylococcus aureus (MSSA), Enterobacter cloacae, Klebsiella pneumoniae, Proteus Mirabilis, Haemophilus influenzae, Acinetobacter baumannii, Candida albicans, Pseudomonas aeruginosa, Coagulase-negative Staphylococcus	Methicillin- resistant Staphylococcus aureus (MRSA)	Methicillin	30 (burn wood) and 17 (from blood culture)= 47 (I think it is 92/147 : 53 were MRSA (isolated from burn wound cultures), and 39 were MRSA (from blood cultures) .)	147 (from both blood and woond cultures)	between January 2016 and January 2017.	NA	NA	250	47	the mean age was 19.79 yerars	79 (31.6) out Of the 250 patients, were female	171 (68.4%)	NA	Data information on resistance was obtained from patients' records	NA
39	Sambas, Mfmk, et al.	2020	Prevalence and Determinants of Multidrug-Resistant Tuberculosis in Makkah, Saudi Arabia	Infection and Drug Resistance	a cross-sectional study. they included records of confirmed TB patients from the list of all patients admitted in the hospital (Al-Noor Specialist Hospital) from January 2009 to January 2019 by systematic random sampling	from January 2009 to January 2019	To measure the prevalence and associated risk factors of MDR TB among TB patients in Makkah city.	Study data collected from Al-Noor Specialist Hospital, a public-sector hospital in Makkah.	Mycobacterium tuberculosis	Mycobacterium tuberculosis	Antibiotics Drug resistance to Streptomycin, Isoniazid, Ethambutol, Rifampicin,	The prevalence of any drug resistance was found to be 17% (27/158) among TB patients, in our study. Prevalence of MDR TB was 5%(8) among TB patients	158	from January 2009 to January 2019	NA	NA	158	27	The mean age of the participants was 43.4 ± 18.7 years	53 (33.5%) were female	Two-thirds 105 (66.5%) were male.	NA	Data information on resistance was obtained from patients' records	NA
40	Willerton, L., et al.	2020	Geographically widespread invasive meningococcal disease caused by a ciprofloxacin resistant non-groupable strain of the ST-175 clonal complex	Journal of Infection	Retrospective, cross-sectional study. Cases were identified as part of national surveillance and by analysing available genomes using PubMLST tools.	2014 to 2019	In 2019, three travel-related meningococcal disease cases caused by a ciprofloxacin-resistant NG strain were identified in England, leading Germany to report four additional Invasive meningococcal disease (IMD) cases (2016 to 2019). This study aimed to describe these and newly identified cases identified through genomic analysis of available cc175 genomes. The study also aimed to characterise the…	Umrah pilgrimage	Neisseria meningitidis	Neisseria meningitidis	Reduced susceptibility to penicillin and ciprofloxacin	3	3	2019	upon returning from Mecca (for Umrah pilgrimage)	England	79	3	NA	NA	NA	The ciprofloxacin resistance-associated alleles observed with umrah isolates are (The gyrA313 and gyrA187 alleles)	Antibiotic susceptibility testing was performed using antibiotic gradient strip diffusion methods (Etest, bioMérieux UK Limited, Basingstoke or MIC test strips, Liofilchem, Italy).	NA
41	Ahmed, O. B., et al.	2021	Increasing frequency of Aminoglycoside-Resistant Klebsiella pneumoniae during the era of pandemic COVID-19	Materials Today: Proceedings	a retrospective cross sectional	in the period of January 2020 to January 2021,	To identify antibiotic resistance to aminoglycoside in K. pneumoniae isolated from tertiary care hospitals during current pandemic COVID-19.	isolates were collected from 5 tertiary hospitals in Makkah	Gram-negative bacteria	The majority of isolated strains were K. pneumoniae	All the 51 isolates showed multidrug resistance phenotypes. Resistance rates for amoxicillin clavulanic acid, ciprofloxacin, cefotaxime, ampicillin, aztreonam, and cefuroxime antibiotics were 100%, while resistance rates for cefepime and imipenem antibiotics were 98% and 74.5%	51	89	January 2020 to January 2021	NA	NA	220	51	NA	NA	NA	rmtD, aac (60)-Ib, aph(30)-Ia, rmtB, npmA, armA, aac(3)-II, and rmtA	Bacterial isolates were identified with a Viteck-2 Compact System and PCR to confirme the results. For phenotypic screening, antimicrobial susceptibility was done by using antimicrobial discs.	NA
42	Ahmed, Omar B., et al.	2021	The prevalence of aminoglycoside-resistant genes in Gram-negative bacteria in tertiary hospitals	Applied Nanoscience	retrospective cross sectional	in the period of 2016–2018,	The study identifies the prevalence of genes encoding resistance to aminoglycoside in Gram-negative bacterial infections in tertiary hospitals in Makkah, Saudi Arabia	isolates were collected from 5 tertiary hospitals in Makkah	K. pneumoniae, Escherichia coli, P. aeruginosa, A. baumannii, K. oxytoca, P. mirabilis, and Enterobacter spp.	K. pneumoniae, Escherichia coli, P. aeruginosa, A. baumannii, K. oxytoca, P. mirabilis, and Enterobacter spp.	Of the 246 isolates, resistance rates against tobramycin, kanamycin, gentamicin, neomycin, amikacin and streptomycin were 35%, 34.1%, 33%, 32.5%, 32.1% and 31.3%, respectively. The maximum resistance rates against other antibiotics was seen in cefotaxime (48.0%) followed by amoxicillin clavulanic acid (41.5%) and ciprofloxacin (24.8%).	results confirmed the existence of one or more aminoglycoside-resistant genes in 69 (28%) of the isolates	A stock of 246 clinical isolates were tested for aminoglycoside resistance	in the period of 2016–2018,	NA	NA	246	69	NA	NA	NA	aac(6′)-Ib, aac(3)-II, aph(3′)-Ia, rmtA, rmtB, and rmtD	using the disc diffusion and PCR to confirm the results.	NA
43	Al-Hayani, A. M, et al.	2021	Drug Resistance to Anti-Tuberculosis Drugs: A Cross-Sectional Study From Makkah, Saudi Arabia	Cureus	retrospective, cross-sectional cohort study	between January 2016 and September 2020.	The aim of this study was to investigate the patterns and determinants of drug resistance to tuberculosis (TB) in a large population from Makkah, Saudi Arabia.	Makkah (data were derived from the registry of the Central TB Laboratory in Makkah.) (to analyze the prevalence and associated risk factors of MDR-TB among patients from Makkah)	Mycobacterium tuberculosis	Mycobacterium tuberculosis	drug-resistant TB to isoniazid, streptomycin Ethambutol, Rifampicin, Pyrazinamide.	93 (19.8%)	472	between January 2016 and September 2020.	NA	NA	472	93	The mean ± standard deviation of the age was 38.5 ± 17.7 years.	~ 35 (37.3%)	The vast majority of patients were male ~58 (62.7%)	NA	Ziehl-Neelsen (ZN) staining, culture, mycobacteria growth indicator tube (MGIT) medium, and BACTEC MGIT 960 instrument (Becton, Dickinson and Company, Maryland, United States of America)	NA
44	Al-Zahrani, I. A. and Al-Ahmadi, B. M.	2021	Dissemination of VIM-producing Pseudomonas aeruginosa associated with high-risk clone ST654 in a tertiary and quaternary hospital in Makkah, Saudi Arabia	Journal of Chemotherapy	A cross-sectional study was conducted over five months in a tertiary and quaternary hospital in Makkah City	2021, the study was conducted over five months in a tertiary and quaternary hospital	This study aimed to identify some epidemiological and molecular characteristics of carbapenem-resistant Pseudomonas aeruginosa (CRPA) isolated from Makkah. and to identify the most common clones of CRPA isolates in this particular geographical region.	in a tertiary and quaternary hospital in Makkah City	Pseudomonas aeruginosa	Pseudomonas aeruginosa	35 of the isolates (100%) to at least one carbapenem (either imipenem or meropenem), 32 (91%) to both carbapenems , 26 (74%) to cefepime. 20 (57%) to amikacin and ceftazidime, while only 3 isolates were resistant to colistin	35	35	NA, study was conducted over five months in a tertiary and quaternary hospital in Makkah City, without mentioning the year.	NA	NA	26	26	the mean age was 56 years.	12 (46%) were female.	14 (54%) were male	blaGES, blaVIM (Fourteen isolates (44%) showed a positive result for carbapenemase-encod- ing genes. The most commonly identified carbape- nemase gene, blaVIM was found in 11 (34.3%) isolates while only three isolates harboured blaGES.)	All isolates were identified and tested for their susceptibility using an automated identification system the Microscan Walkaway 96 plus (Beckman culture, USA). Then the presence of common carbapenemase genes (blaKPC, blaGES, blaVIM, blaIMP, blaNDM, blaSPM and blaOXA-48-like) among the P. aeruginosa isolates was evaluated using multiplex polymerase chain reaction (PCR).	NA
45	Alghamdi, S.	2021	Microbiological profile and antibiotic vulnerability of bacterial isolates from cancer patients	Cell Mol Biol	A retrospective study	from June 2020 to May 2021.	To assess numerous bacteria isolated from infections in cancer patients reported to oncology centers of tertiary care hospitals in the Makkah region, Saudi Arabia.	oncology centers of tertiary care hospitals in Makkah	Staph. aureus, Enterococcus species, streptococci, Coagulase negative staphylococcus, K. pneumoniae, Shewanella putrefaciens, Acinetobacter spp, Pseudomonas aeruginosa, K. ozonae, K. oxytoca, Proteus vulgaris, Proteus mirabilis, Citrobacter species, Serratia mercescens	Acinetobacter species, Klebsiella pneumonia, Escherichia coli, Staph. aureus species and Pseudomonas aeruginosa.	Cefoxitin, Penicillin , Gentamicin, Ampicillin, Methicillin, Clindamycin, Co-amoxicillin, Vancomycin, Trimoxazole, Linezolid. Ciprofloxacin, Levofloxacin, Cefuroxime, Amikacin, Ceftazidime, Cefepime, and Cefoperazone-sulbactam.	NA	300	from June 2020 to May 2021.	NA	NA	678	300	The majority of the patients were in an age group of 55-60	NA	NA	NA	Culture (or BacT/ALERT system (BioMerieux, USA) for blood samples) and sensitivity testing, confirmed via VITEK 2 system (Bio-Merieux, France) (The clinical isolates were obtained from urine, blood, respiratory samples, soft tissues and skin areas)	NA
46	Harimurti, K., et al.	2021	Streptococcus pneumoniae carriage and antibiotic susceptibility among Indonesian pilgrims during the Hajj pilgrimage in 2015	PLoS One	a prospective multi-site longitudinal study in Indonesian hajj pilgrims aged >18 years old in the year 2015	during the Hajj pilgrimage in 2015	This study was conducted to describe the dynamic of S. pneumoniae acquisition, profile of its serotypes, as well as antibiotic susceptibility of pneumococcal strains in Indonesian hajj pilgrims 2015.	Hajj	Streptococcus pneumoniae	Streptococcus pneumoniae	erythromycin, clindamycin, chloramphenicol, penicillin, co-trimoxazole and tetracycline	the majority of strains obtained from pre-Hajj samples (n = 70 isolates) were susceptible to erythromycin 62 (88.6%), clindamycin 61(87.1%), chloramphenicol 59 (84.3%), penicillin 35 (50.0%), co-trimoxazole 30 (42.9%) and tetracycline 29 (41.4%). Meanwhile, the strains obtained from post-Hajj (n = 68 isolates) were susceptible to clindamycin 60 (88.2%), erythromycin 54 (79.4%), chloramphenicol 52…	70 isolates (from pre-Hajj samples), meanwhile 68 isolates (the strains obtained from post-Hajj).	from September until October 2015.	Study on Indonesian pilgrims pre- and post-Hajj in 2015.	Indonesia	813	138	The mean of age of the participants was 53.1 years old, with 68.5% aged 18–59 years old and 27.6% above 60 years old.	About 402 (44%) were female	About half of them were male 411 (50.6%)	NA	antibiotic susceptibility was determined using a disk diffusion method. Oxacillin disk was applied to measure susceptibility of isolates to penicillin (Nasopharyngeal swabs were collected from the same subject before departure and upon arrival at the airport.)	NA
47	Hoang, V. T., et al.	2021	Acquisition of multidrug-resistant bacteria and encoding genes among French pilgrims during the 2017 and 2018 Hajj	European Journal of Clinical Microbiology and Infectious Diseases	Cross-sectional	during the 2017 and 2018 Hajj .	The objective of this study is to determine the acquisition of multidrug-resistant (MDR) bacteria and antibiotic resistance- encoding genes by French Hajj pilgrims and associated risk factors.	Hajj	Enterobacteriaceae and Staphylococcus aureus	Enterobacter aerogenes, Escherichia coli, Klebsiella pneumoniae, Enterobacter cloacae, Staphylococcus aureus, Acinetobacter baumannii	imipenem, doripenem, piperacillin-tazobactam, fosfomycin, sulfamethoxazole-trimethoprim, ciprofloxacin, ticarcillin, ticarcillin-clavulanic acid, tobramycin, fusidic acid, erythromycin, methicillin, ampicillin/clavulanic acid, cefepime, ceftriaxone, and colistin	81	81	MDR bacteria strains isolated before and after the 2017 and 2018 Hajj.	pilgrims traveling from Marseille, France, to Mecca, KSA, during the 2017 and 2018 Hajj	France	268	52	The study population had a median age of 61.0 years (interquartile = (53–66 years), min = 21, max = 88 years)	156	112	blaOxa23, mecA, blaSHV, blaTEM, blaCTX-A, mcr-1, and mcr-4	Antibiotic susceptibility testing (AST) was performed using disk diffusion method, and PCR and sequencing (All pilgrims underwent two successive systematic nasopharyngeal and rectal swabs, pre- and post-Hajj) through QIAamp DNA Mini Kit (Qiagen) using the EZ1 Advanced XL (Qiagen).	NA
48	Leangapichart, T., et al.	2021	Comparative genomics of two Shewanella xiamenensis strains isolated from a pilgrim before and during travels to the Hajj	Gut Pathog	case study. Info taken from a case in a Cohort study	22 September 2013 and 24 October 2013	sequencing the entire genome of two strains of S. xiamenensis recovered from rectal swab samples of a Hajj pilgrim, who is a Moroccan woman who was part of a group travelling to the 2013 Hajj from France that was participating to a cohort study aiming at evaluating acquisition of antibiotic resistant bacteria.	Hajj	Shewanella spp	Shewanella xiamenensis	amoxicillin, amoxicillin-clavulanic acid, and ticarcillin-clavulanic acid	2	2	22 September 2013, 7 October 2013, and 24 October 2013	a 73-year- old Moroccan woman who was part of a group travelling to the 2013 Hajj from France	France	1	1	73 years old	1	0	blaOXA-48 and blaOXA-48-like (blaOXA-547)	Antibiotic susceptibility testing (AST) was performed using disk diffusion method, and PCR confirmed by sequencing (rectal swab samples were collected )	NA
49	Mohd Baharin, I. E., et al.	2021	Molecular detection of selected zoonotic respiratory pathogens and the presence of virulence and antibiotic resistance genes via PCR among Kelantan Hajj pilgrims	Malaysian Journal of Microbiology	cross-sectional study	in between the period of October to November 2016 (after completing their Hajj 2016)	This study aimed to determine the prevalence, virulence and antibiotic resistance genes of selected zoonotic respiratory pathogens using polymerase chain reaction (PCR) assays among Hajj pilgrims from Kelantan state, Malaysia.	Hajj	Mycobacterium bovis, Streptococcus pneumoniae and Klebsiella pneumoniae	Streptococcus pneumoniae and Klebsiella pneumoniae	Two out of four samples were positive for K. pneumoniae blaKPC and blaOXA-48 antibiotic resistance genes for carbapenemase resistance . For S. pneumoniae ermB, mefA and pbpA genes, five samples were positive with mefA gene (353 bp); five samples were positive with mefA (353 bp) and pbpA (171 bp) genes, and two samples were positive with pbpA (171 bp) gene.	14	17	in between the period of October to November 2016	Malaysian Hajj pilgrims arriving to Malaysia after completing their 2016 Hajj.	Kelantan state, Malaysia.	189	14	A mean age of 58.23±9.28 years old for males, and 55.28±8.61 years old for females	109 (57.67%) female of Hajj pilgrims	80 (42.33%) male	blaKPC, blaOXA-48, mefA, and pbpA	using PCR (Throat swab specimens were collected)	NA
50	Turkstani, M. A.	2021	Molecular identification of microbial contaminations in the fitness center in Makkah region	Bioscience Journal	environmental research	In January 2017	to explore the diversity of culturable bacteria in two (2) selected fitness centers located in Mecca, Saudi Arabia; to screen them for potential pathogenic strains, and to identify them based on gene sequences of their 16S rRNA	from two membership-based gyms located in Makkah	Staphylococcus (15 isolates), Micrococcus (14 strains), Bacillus (5 strains), Microbacterium (3strains),Geobacillus (2 strains), Brachybacterium (only one isolate (M3))	Staphylococcus (15 isolates), Micrococcus (14 strains), Bacillus (5 strains), Microbacterium (3strains),Geobacillus (2 strains), Brachybacterium (only one isolate (M3))	The 12 antoibiotics tested: 13 bacteriral isolates resistance to penicillin G , 6 isolates to erythromycin, 3 isolates to ampicillin & chloramphenicol, no isolate resistance to cephalothin or vancomycin, only 1 isolate resistance to clindamycin and gentamicin, 23 isolates to cotrimoxazole, 7 isolates to fusidic acid, 27 isolates to oxacillin, and 2 isolates to cefepime. Among the tested antibioti…	40 bacteria were resistance to at least 1 of the 12 antibiotics tested	46 bacterial isolates	2017 Jan	NA	NA	46	40	NA	NA	NA	NA	Culture and sensitivity testing (The Kirby-Bauer disk diffusion method on NA was conducted in conjunction with the bacterial antibiotic susceptibility test (surface swab samples were obtained from two membership-based gyms located in Makkah)	NA
51	Haseeb, A., et al.	2022	Antimicrobial Usage and Resistance in Makkah Region Hospitals: A Regional Point Prevalence Survey of Public Hospitals	Int J Environ Res Public Health	point prevalence survey (PPS) in six hospitals in Makkah, Saudi Arabia.	from January 2019 to July 2019.	to describe antimicrobial prescribing trends among patients in public hospitals in Makkah hospitals .	Makkah Region Hospitals	NA	staphylococcus aureus, non fermenter Gram-negative bacilli, Enterobacteriaceae, Enterococci.	methicillin, Beta-lactums, Carbapenems, 3rd generation cephalosporin, vancomycin.	106	132	NA	NA	NA	710	132	NA	NA	NA	NA	NA	NA
																	19652	6507

## Sheet: Demographics
Study Number	First Author	Year of Publication	Title	Resistance / Reduced Suseptability	Total Population / Sample Size of Study	Sample Size with resistance	Representitive Age		Female numbers	Male numbers	Genetic Markers found	Methods Used to identify resistance	Methods Used to identify resistance	Remarks	Hospital			Age
1	Salih, M. A. M., et al.	1990	Characterization of epidemic and nonepidemic Neisseria meningitidis serogroup A strains from Sudan and Sweden	Sudan and Sweden	579	45	Children (Sudanese) and not identified (Swedish)		NA	NA	NA	Culture and sensitivity testing (Sudan:cerebrospinal fluid (CSF) ; Sweden: CSF,blood and throat)	disc diffusion	NA	After Hajj		579	Children
2	Ng and Taha	1994	Tetracycline resistant Vibrio cholerae in pilgrims returning from Mecca	Malaysia	3	3	71		NA	NA	NA	Not reported	NA	NA	After Hajj		3	71	213
3	Yousuf and Nadeem	1995	Fatal meningococcaemia due to group W135 amongst Haj pilgrims: Implications for future vaccination policy	Madina, Saudi Arabia	2	2	52.5		0	2	NA	Culture and sensitivity (Blood)	disc diffusion	NA	After Hajj		2	52.5	105
4	Fatani	2002	Pyoderma among Hajj Pilgrims in Makkah	NA	80	47	58 were over 13 years, and 22 were 13 years or below		29	51	NA	Kirby-Bauer disc diffusion method on Mueller-Hinton agar using aerobic incubations	disc diffusion	NA	Out-patients		80	58 were over 13 years, and 22 were 13 years or below
5	Asghar	2006	Frequency and antimicrobial susceptibility patterns of bacterial pathogens isolated from septicemic patients in Makkah hospitals	NA	1626	1530	The most age groups affected with septicemia were in infants and patients above 50 years old		645	981	NA	disc-diffusion technique on Mueller-Hinton agar	disc diffusion	NA	Yes		1626	The most age groups affected with septicemia were in infants and patients above 50 years old
6	Asghar and Momenah	2006	Methicillin resistance among Staphylococcus aureus isolates from Saudi hospitals	NA	512	199	NA		NA	NA	NA	Kirby-Bauer disk diffusion method on Mueller-Hinton agar plates	disc diffusion	NA	Yes		512	NA
7	Karima	2006	Prevalence of Helicobacter pylori infection in patients with peptic ulcer diseases	NA	132	18	The median age was 39.5, and ranged from 14-90 years.		76	56	NA	Culture and sensitivity (Gastric endoscopic biopsy)	disc diffusion	NA	Yes		132	39.5	5214
8	Memish	2006	Carriage of Staphylococcus aureus among Hajj pilgrims	NA	411	6	30-39 years (n=121, 32%)		35	363	mecA gene	Culture with Methicillin susceptibility disc, then Microscan (Microscan Walkaway 40 SI. Dade Behring Inc. 1584 Enterprise Blvd., West Sacramento, CA,USA) to confirm. Resistance genes were detected using molecular biological assay Diagnostic Kit (Roche Diagnostics, GmbH, Roche Applied Science, Sandhofer Strasse, Mannheim, Germany).	disc diffusion and automated identification system (Microscan Walkaway 40 SI), and molecular assay kits (Roche Diagnostics)	NA	Yes		121	34.5	4174.5
9	Bukhari	2008	Multi-drug resistant Ewingella americana	NA	1	1	30		0	1	NA	Culture and MicroScan Walk Away 96 S1 USA	automated identification system (MicroScan Walk Away 96 S1 USA)	NA	Yes		1	30	30
10	Asghar and Faidah	2009	Frequency and antimicrobial susceptibility of gram-negative bacteria isolated from 2 hospitals in Makkah, Saudi Arabia	NA	1137	1046	Most 20 years or over		545	592	NA	From patients' hospital records (Clinical and Laboratory Standard Institute: culture and sensitivity)	Patients' hospital records	NA	Yes		1137	Most 20 years or over
11	Abulreesh and Organji	2011	The Prevalence of Multidrug-resistant Staphylococci in Food and the Environment of Makkah, Saudi Arabia	NA	53	37	NA		NA	NA	NA	Culture and sensitivity testing (disk diffusion method)	disc diffusion	NA	No		53	NA
12	Asghar	2011	Frequency and antibiotic susceptibility of gram-positive bacteria in Makkah hospitals	NA	1087	757	Most over 20 years		532	555	NA	MicroScan WalkAway 40si (Siemens Healthcare Diagnostics, Deerfield, IL, USA) in HGH; and with Phoenix Automated Microbiology System (BD, Franklin Lakes, NJ, USA) in ASH and KAH	automated identification system (MicroScan WalkAway 40si and Phoenix Microbiology System)	NA	Yes		1087	Most over 20 years
13	El-Amin and Faidah	2011	Vancomycin-resistant Enterococci. Prevalence and risk factors for fecal carriage in patients at tertiary care hospitals	NA	157	7	NA		NA	NA	NA	Culture and sensitivity testing (disk diffusion method: vancomycin disks; in accordance with the guidelines of the Clinical and Laboratory Standards Institute)	disc diffusion	NA	Yes		157	NA
14	Asghar	2012	Antimicrobial susceptibility and metallo-beta-lactamase production among Pseudomonas aeruginosa isolated from Makkah hospitals	NA	478	245	Most over 60 years		206	272	blaIMP and blaVIM	Using automated instruments (Phoenix 100 BD, Maryland, USA and MicroScan Walkaway 96, Siemens, Germany) and PCR with gel electrophoresis.	automated identification systems (Phoenix 100 BD, Maryland, USA and MicroScan Walkaway 96, Siemens, Germany) and PCR	NA	Yes		478	Most over 60 years
15	Asghar	2014	Molecular characterization of methicillin-resistant Staphylococcus aureus isolated from tertiary care hospitals	NA	206	114	NA		NA	NA	PVL and mecA genes	Culture and sensitivity testing (disk diffusion method) with mutiplex PCR was performed for the detection of the resistance genes	disc diffusion and PCR	NA	Yes		206	NA
16	Khan	2014	Clinically significant Coagulase Negative Staphylococci and their antibiotic resistance pattern in a tertiary care hospital	NA	190	189	NA		NA	NA	NA	Microscan Walk Away system	automated identification system (Microscan Walk Away system)	NA	Yes		190	NA
17	Abdel-Haleem	2015	Genome Sequence of a Multidrug-Resistant Strain of Stenotrophomonas maltophilia with Carbapenem Resistance, Isolated from King Abdullah Medical City, Makkah, Saudi Arabia	NA	1	1	NA		NA	NA	smeE, smeB, acrB, acrD, mexB, acrF, smeC, smeF, smeS, smeD, smeA, smeR, and emrR	genome was sequenced on an Illumina HiSeq 2000 platform	PCR	NA	Yes		1	NA
18	Alyamani	2015	Molecular characterization of extended-spectrum beta-lactamases (ESBLs) produced by clinical isolates of Acinetobacter baumannii in Saudi Arabia	NA	107	107	NA		NA	NA	blaTEM, blaCTX-M, blaOXA51-like and blaOXA23-like	Vitek 2 system (GN ID Card, bioMérieux, Craponne, France) and PCR	automated identification system (Vitek 2 system) and PCR	NA	Yes		107	NA
19	Memish	2015	Impact of the Hajj on pneumococcal transmission	All study was in Makkah, before travellingto home countries (Algeria, Chad, Comoros, Egypt, Ethiopia, Guinea, India, Indonesia, Libya, Mauritania, Nigeria, and Sudan)	3203	137	mean age of participants was 53 years (range 18–101 years)		1186	2017	NA	Culture and sensitivity testing (disk diffusion method), and PCR for verification	disc diffusion and PCR	NA	No		3203	53	169759
20	Olaitan	2015	Acquisition of extended-spectrum cephalosporin- and colistin-resistant Salmonella enterica subsp. enterica serotype Newport by pilgrims during Hajj	France	129	5	NA		NA	NA	blaCTX-M-2, aac3, aadA1, aac6-Iy, and sulI	Culture and sensitivity testing (disk diffusion method), and PCR	disc diffusion and PCR	NA	No		129	NA
21	Algowaihi	2016	Draft Genome Sequence of a Multidrug-Resistant Klebsiella pneumoniae Strain Isolated from King Abdullah Medical City, Makkah, Saudi Arabia	NA	1	1	NA		1	0	aadA, aadA2, aph(3′)-VIa, armA, ARR-3, blaCTX-M-15, blaNDM-1, blaOXA-1, blaSHV-11, blaTEM-1A, catA1, cmlA1, dfrA1, dfrA12, fosA3, mph(E), msr(E), oqxB, and sul	Culture and PCR	PCR	NA	Yes		1	NA
22	Alyamani	2016	Genome sequence and comparative pathogenic determinants of multidrug resistant uropathogenic Escherichia coli o25b:h4, a clinical isolate from Saudi Arabia	NA	1	1	NA		NA	NA	AmpE, MtdL, EmrD, EmrK, EmrY, Cmr, YeeO, DinF and MdtK	Isolation and sequencing	PCR	NA	Yes		1	NA
23	Haseeb	2016	Antimicrobial resistance among pilgrims: a retrospective study from two hospitals in Makkah, Saudi Arabia	NA	374	214	NA		183	191	NA	Culture and sensitivity (from patients' records)	Patients' hospital records	NA	Yes		374	NA
24	Johargy	2016	Antimicrobial susceptibility of bacterial and fungal infections among infected diabetic patients	NA	138	129	NA		NA	NA	NA	Vitek 2, Culture and sensitivity testing (disk diffusion method)	disc diffusion and automated identification system (Vitek 2)	May have Isolates from Jeddah	Yes		138	NA
25	Khan and Faiz	2016	Antimicrobial resistance patterns of Pseudomonas aeruginosa in tertiary care hospitals of Makkah and Jeddah	NA	121	54	NA		NA	NA	NA	Microscan Walk Away system (40SI, Siemens)	automated identification system (Microscan Walk Away system)	Jeddah isolates were removed	Yes		121	NA
26	Leangapichart	2016	Acquisition of Extended-Spectrum beta-Lactamases by Escherichia coli and Klebsiella pneumoniae in Gut Microbiota of Pilgrims during the Hajj Pilgrimage of 2013	France	129	28	mean age 61.7 years (34 to 85 years)		77	52	CTX-M(1, 2, 8, 14, 15, 27, and 97), TEM(1, 1D, and 183), and SHV(67,106,110, and 161)	Culture and sensitivity testing (disk diffusion method), and PCR	disc diffusion and PCR	NA	No		129	61.7	7959.3
27	Leangapichart	2016	Acquisition of mcr-1 plasmid-mediated colistin resistance in Escherichia coli and Klebsiella pneumoniae during Hajj 2013 and 2014	France	440	23	NA		NA	NA	mcr-1, blaTEM-1, and blaSHV-1	PCR and culture on Cepacia agar (bioMérieux, Marcy-l'Étoile, France).	PCR	Removed 1 duplicate isolate from the study Leangapichart et al 2016 (doi:10.1128/AAC.02396-15)	No		440	NA
28	Leangapichart	2016	Acquisition of a High Diversity of Bacteria during the Hajj Pilgrimage, Including Acinetobacter baumannii with blaOXA-72 and Escherichia coli with blaNDM-5 Carbapenemase Genes	France	98	43	NA		66	32	blaOXA-72, blaNDM, blaNDM-5, blaNDM-1, blaOXA-48, blaOXA-58, blaOXA-51-like, blaOXA-72, blaCTX-M-15, blaTEM-1, and aadA2	Culture and sensitivity testing (disk diffusion method), and PCR	disc diffusion and PCR	NA	No		98	NA
29	Marglani	2016	Acute rhinosinusitis during Hajj season 2014: Prevalence of bacterial infection and patterns of antimicrobial susceptibility	NA	226	57	mean 34.6 ± 13.9 (SD)		50	176	NA	MicroScan Walk Away System ID/AST (Siemens, USA) then disc diffusion method	disc diffusion and automated identification system (MicroScan Walk Away System ID/AST)	NA	Out-patients		226	34.6	7819.6
30	Memish	2016	A cohort study of the impact and acquisition of naspharyngeal carriage of Streptococcus pneumoniae during the Hajj	from 12 countries in Africa, Asia, USA, and Europe	1175	110	NA		420	755	mefA, mefE, ermB, mefE, and ermB	Growth, characterization, serotyping, multi-locus sequence typing, and minimal inhibitory concentration determination done in german labs	disc diffusion and PCR	NA	No		1175	NA
31	Abd El Ghany, M., et al.	2017	Enteric Infections Circulating during Hajj Seasons, 2011-2013	544 fecal samples from pilgrims with medically attended diarrheal illness from 40 countries during the 2011–2013 Hajj seasons	544	70	40.17 (± 13.17)		146	397	blaCTX-M-15 and blaNDM were the most common antimicrobial resistance genes	fecal samples were collected from the patients during the 2011–2013 Hajj seasons. Detection of resistance-encoding genes was performed by PCR.	PCR	NA	No		544	40.17	21852.5
32	Abulreesh, Hussein H., et al.	2017	Prevalence of antibiotic resistance and virulence factors encoding genes in clinical Staphylococcus aureus isolates in Saudi Arabia	NA	227	50	NA		NA	NA	mecA and FnBP-encoding genes were detected	S. aureus isolates from blood cultures, wound swabs, urine sample, nasal swabs, and sputum sample were examined for their antibiotic resistance against 20 different antibiotics by: means of E-test (Biomérieux, France), M.I.C Evaluator Strips, and disk diffusion methods (Kirby-Bauer technique). Detection of resistance and virulence-encoding genes (mecA, van, fnBPA, and Panton- Valentine Leucocidin…	disc diffusion, Gradient strip diffusion (E-test M.I.C Evaluator Strips), and PCR	Na	Undetermined		227	NA
33	Al-Gethamy, M. M., et al.	2017	Risk factors associated with multi-drug-resistant Acinetobacter baumannii nosocomial infections at a tertiary care hospital in Makkah, Saudi Arabia - a matched case-control study	NA	198	66	The mean age was 53.5 ± 21.9 years for cases and 50.4 ± 22.1 years for controls		85	113	NA	NA, data were collected from medical records	Patients' hospital records	NA	Yes		198	53.5	10593
34	Alyamani, E. J., et al.	2017	The occurrence of ESBL-producing Escherichia coli carrying aminoglycoside resistance genes in urinary tract infections in Saudi Arabia	NA	58	58	NA		NA	NA	blaCMY, blaMOX-CMY9, blaCTX-M1, blaCTX-M15, blaCTX-M2, blaCTX-M8, blaCTX-M26, ctxM9, blaDHA-1, blaOXA-1, blaSHV, blaTEM, blaVEB-1, aac6, aac6Ib, aadA1, aadA2, aadA4, aadB, ant2, aphA, strA, and strB	Using the Vitek-2 system and the minimum inhibitory concentration (MIC) assay. Genotyping was done through oligonucleotide microarray-based assay and PCR	automated identification system (Vitek-2 system), molecular assay kits, and PCR	NA	Yes		58	NA
35	Ahmed Khan, T., et al.	2018	Burn aggravated infected wart in a patient with type 2 diabetes: a medical challenge	patient travelled from Pakistan to Makkah, saudi arabia for pilgrimage.	1	1	a case of a 67-year-old pakistani man		0	1	NA	Culture and sensitivity testing	disc diffusion	NA	After Hajj		1	67	67
36	Ganaie, F, et al.	2018	Impact of Hajj on the S. pneumoniae carriage among Indian pilgrims during 2016- a longitudinal molecular surveillance study	India	807	238	The Overall median age of the pilgrims was 56 years.		375	432	NA	Antimicrobial susceptibility testing (AST) of the isolates was performed by broth microdilution method (Vitek system- Biomerieux, France to determine the minimum inhibitory concentration MIC) as per the 2016 Clinical Laboratory Standards Institute guidelines	Broth microdilution method using automated identification system (Vitek system- Biomerieux, France to determine the minimum inhibitory concentration MIC) as per the 2016 Clinical Laboratory Standards Institute guidelines	NA	No		807	56	45192
37	Khan, M. A., et al.	2019	Enterobacterial infection in Saudi Arabia: First record of Klebsiella pneumoniae with triple carbapenemase genes resistance	NA	864	120	(24.6 ± 49.2)		62	58	blaNDM-1, blaKPC and blaOXA-48	using disk diffusion test and PCR to veriy the result of resistant genes	disc diffusion and PCR	NA	Yes		864	49.2	42508.8
38	Mater, M. E., et al	2020	Epidemiology of burn-related infections in the largest burn unit in Saudi Arabia	NA	250	47	the mean age was 19.79 yerars		79	171	NA	Data information on resistance was obtained from patients' records	Patients' hospital records	NA	Yes		250	19.79	4947.5
39	Sambas, Mfmk, et al.	2020	Prevalence and Determinants of Multidrug-Resistant Tuberculosis in Makkah, Saudi Arabia	NA	158	27	The mean age of the participants was 43.4 ± 18.7 years		53	105	NA	Data information on resistance was obtained from patients' records	Patients' hospital records	NA	Undetermined		158	43.4	6857.2
40	Willerton, L., et al.	2020	Geographically widespread invasive meningococcal disease caused by a ciprofloxacin resistant non-groupable strain of the ST-175 clonal complex	England	79	3	NA		NA	NA	The ciprofloxacin resistance-associated alleles observed with umrah isolates are (The gyrA313 and gyrA187 alleles)	Antibiotic susceptibility testing was performed using antibiotic gradient strip diffusion methods (Etest, bioMérieux UK Limited, Basingstoke or MIC test strips, Liofilchem, Italy).	Gradient strip diffusion (Etest, bioMérieux UK Limited, Basingstoke or MIC test strips, Liofilchem, Italy).	NA	No		79	NA
41	Ahmed, O. B., et al.	2021	Increasing frequency of Aminoglycoside-Resistant Klebsiella pneumoniae during the era of pandemic COVID-19	NA	220	51	NA		NA	NA	rmtD, aac (60)-Ib, aph(30)-Ia, rmtB, npmA, armA, aac(3)-II, and rmtA	Bacterial isolates were identified with a Viteck-2 Compact System and PCR to confirme the results. For phenotypic screening, antimicrobial susceptibility was done by using antimicrobial discs.	disc diffusion	NA	Yes		220	NA
42	Ahmed, Omar B., et al.	2021	The prevalence of aminoglycoside-resistant genes in Gram-negative bacteria in tertiary hospitals	NA	246	69	NA		NA	NA	aac(6′)-Ib, aac(3)-II, aph(3′)-Ia, rmtA, rmtB, and rmtD	using the disc diffusion and PCR to confirm the results.	disc diffusion and PCR	NA	Yes		246	NA
43	Al-Hayani, A. M, et al.	2021	Drug Resistance to Anti-Tuberculosis Drugs: A Cross-Sectional Study From Makkah, Saudi Arabia	NA	472	93	The mean ± standard deviation of the age was 38.5 ± 17.7 years.		35	58	NA	Ziehl-Neelsen (ZN) staining, culture, mycobacteria growth indicator tube (MGIT) medium, and BACTEC MGIT 960 instrument (Becton, Dickinson and Company, Maryland, United States of America)	automated identification system (BACTEC MGIT 960 instrument)	NA	Out-patients		472	38.5	18172
44	Al-Zahrani, I. A. and Al-Ahmadi, B. M.	2021	Dissemination of VIM-producing Pseudomonas aeruginosa associated with high-risk clone ST654 in a tertiary and quaternary hospital in Makkah, Saudi Arabia	NA	26	26	the mean age was 56 years.		12	14	blaGES, blaVIM (Fourteen isolates (44%) showed a positive result for carbapenemase-encod- ing genes. The most commonly identified carbape- nemase gene, blaVIM was found in 11 (34.3%) isolates while only three isolates harboured blaGES.)	All isolates were identified and tested for their susceptibility using an automated identification system the Microscan Walkaway 96 plus (Beckman culture, USA). Then the presence of common carbapenemase genes (blaKPC, blaGES, blaVIM, blaIMP, blaNDM, blaSPM and blaOXA-48-like) among the P. aeruginosa isolates was evaluated using multiplex polymerase chain reaction (PCR).	automated identification system (Microscan Walkaway 96 plus) and PCR	NA	Yes		26	56	1456
45	Alghamdi, S.	2021	Microbiological profile and antibiotic vulnerability of bacterial isolates from cancer patients	NA	678	300	The majority of the patients were in an age group of 55-60		NA	NA	NA	Culture (or BacT/ALERT system (BioMerieux, USA) for blood samples) and sensitivity testing, confirmed via VITEK 2 system (Bio-Merieux, France) (The clinical isolates were obtained from urine, blood, respiratory samples, soft tissues and skin areas)	automated identification system (VITEK 2 system)	NA	Undetermined		678	57.5	38985
46	Harimurti, K., et al.	2021	Streptococcus pneumoniae carriage and antibiotic susceptibility among Indonesian pilgrims during the Hajj pilgrimage in 2015	Indonesia	813	138	The mean of age of the participants was 53.1 years old, with 68.5% aged 18–59 years old and 27.6% above 60 years old.		402	411	NA	antibiotic susceptibility was determined using a disk diffusion method. Oxacillin disk was applied to measure susceptibility of isolates to penicillin (Nasopharyngeal swabs were collected from the same subject before departure and upon arrival at the airport.)	disc diffusion	NA	No		813	53.1	43170.3
47	Hoang, V. T., et al.	2021	Acquisition of multidrug-resistant bacteria and encoding genes among French pilgrims during the 2017 and 2018 Hajj	France	268	52	The study population had a median age of 61.0 years (interquartile = (53–66 years), min = 21, max = 88 years)		156	112	blaOxa23, mecA, blaSHV, blaTEM, blaCTX-A, mcr-1, and mcr-4	Antibiotic susceptibility testing (AST) was performed using disk diffusion method, and PCR and sequencing (All pilgrims underwent two successive systematic nasopharyngeal and rectal swabs, pre- and post-Hajj) through QIAamp DNA Mini Kit (Qiagen) using the EZ1 Advanced XL (Qiagen).	disc diffusion and PCR	NA	No		268	61	16348
48	Leangapichart, T., et al.	2021	Comparative genomics of two Shewanella xiamenensis strains isolated from a pilgrim before and during travels to the Hajj	France	1	1	73 years old		1	0	blaOXA-48 and blaOXA-48-like (blaOXA-547)	Antibiotic susceptibility testing (AST) was performed using disk diffusion method, and PCR confirmed by sequencing (rectal swab samples were collected )	disc diffusion and PCR	NA	No		1	73	73
49	Mohd Baharin, I. E., et al.	2021	Molecular detection of selected zoonotic respiratory pathogens and the presence of virulence and antibiotic resistance genes via PCR among Kelantan Hajj pilgrims	Kelantan state, Malaysia.	189	14	A mean age of 58.23±9.28 years old for males, and 55.28±8.61 years old for females		109	80	blaKPC, blaOXA-48, mefA, and pbpA	using PCR (Throat swab specimens were collected)	PCR	NA	No		189	56.53	10684.2
50	Turkstani, M. A.	2021	Molecular identification of microbial contaminations in the fitness center in Makkah region	NA	46	40	NA		NA	NA	NA	Culture and sensitivity testing (The Kirby-Bauer disk diffusion method on NA was conducted in conjunction with the bacterial antibiotic susceptibility test (surface swab samples were obtained from two membership-based gyms located in Makkah)	disc diffusion	NA	No		46	NA
51	Haseeb, A., et al.	2022	Antimicrobial Usage and Resistance in Makkah Region Hospitals: A Regional Point Prevalence Survey of Public Hospitals	NA	710	132	NA		NA	NA	NA	NA	NA	NA	Yes		710	NA
					19652	6752			5566	8048	6038
																	9086	50.207	456181

## Sheet: Enteric
Number	Author	Year	Title	Organisms	Resistance	Organism	Aminoglucoside	Beta-lactams	Macrolides	quinilones	Sulphonamides	tetracyclines	chloramphenicols	# out of	Nitrofurantoin	Lincosamides	Glycopeptides	Polymyxin	fosfomycin	# of isolates	# out of	Hospital	Hajj OR Makkah
2	Ng and Taha	1994	Tetracycline resistant Vibrio cholerae in pilgrims returning from Mecca	Vibrio cholerae	tetracycline, ampicillin, chloramphenicol, and cotrimoxazole	Vibrio cholerae	0	3	0	0	3	3	3	3	0	0	0	0	0		3	After Hajj	Hajj
5	Asghar	2006	Frequency and antimicrobial susceptibility patterns of bacterial pathogens isolated from septicemic patients in Makkah hospitals	E. coli, Pseudomonas spp, Acinetobacter spp, Klebsiella spp, Serratia spp, Enterobacter spp, Proteus spp, Salmonella spp, H. influenzae, Citrobacter spp, Bacteroides spp, Burkholderia spp, Brucella spp.	Ampicillin, Cefepime, Cephalothin, Ceftazidime, Augmentin, Cefoxitin, Piperacillin/Tazobactam, Piperacillin, Gentamicin, Imipenem, Aztreonam, Amikacin, Ciprofloxacin, Cotrimoxazole, Penicillin, Oxacillin, Erythromycin, and Clindamycin	Escherichia coli	64	132	0	52	96	0	0	148	0	0	0	0	0		148	Yes	Makkah
5	Asghar	2006	Frequency and antimicrobial susceptibility patterns of bacterial pathogens isolated from septicemic patients in Makkah hospitals	E. coli, Pseudomonas spp, Acinetobacter spp, Klebsiella spp, Serratia spp, Enterobacter spp, Proteus spp, Salmonella spp, H. influenzae, Citrobacter spp, Bacteroides spp, Burkholderia spp, Brucella spp.	Ampicillin, Cefepime, Cephalothin, Ceftazidime, Augmentin, Cefoxitin, Piperacillin/Tazobactam, Piperacillin, Gentamicin, Imipenem, Aztreonam, Amikacin, Ciprofloxacin, Cotrimoxazole, Penicillin, Oxacillin, Erythromycin, and Clindamycin	Pseudomonas spp.	87	126	0	34	104	0	0	142	0	0	0	0	0		142	Yes	Makkah
5	Asghar	2006	Frequency and antimicrobial susceptibility patterns of bacterial pathogens isolated from septicemic patients in Makkah hospitals	E. coli, Pseudomonas spp, Acinetobacter spp, Klebsiella spp, Serratia spp, Enterobacter spp, Proteus spp, Salmonella spp, H. influenzae, Citrobacter spp, Bacteroides spp, Burkholderia spp, Brucella spp.	Ampicillin, Cefepime, Cephalothin, Ceftazidime, Augmentin, Cefoxitin, Piperacillin/Tazobactam, Piperacillin, Gentamicin, Imipenem, Aztreonam, Amikacin, Ciprofloxacin, Cotrimoxazole, Penicillin, Oxacillin, Erythromycin, and Clindamycin	Acinetobacter spp	95	123	0	98	97	0	0	127	0	0	0	0	0		127	Yes	Makkah
5	Asghar	2006	Frequency and antimicrobial susceptibility patterns of bacterial pathogens isolated from septicemic patients in Makkah hospitals	E. coli, Pseudomonas spp, Acinetobacter spp, Klebsiella spp, Serratia spp, Enterobacter spp, Proteus spp, Salmonella spp, H. influenzae, Citrobacter spp, Bacteroides spp, Burkholderia spp, Brucella spp.	Ampicillin, Cefepime, Cephalothin, Ceftazidime, Augmentin, Cefoxitin, Piperacillin/Tazobactam, Piperacillin, Gentamicin, Imipenem, Aztreonam, Amikacin, Ciprofloxacin, Cotrimoxazole, Penicillin, Oxacillin, Erythromycin, and Clindamycin	Klebsiella spp.	59	105	0	28	73	0	0	109	0	0	0	0	0		109	Yes	Makkah
5	Asghar	2006	Frequency and antimicrobial susceptibility patterns of bacterial pathogens isolated from septicemic patients in Makkah hospitals	E. coli, Pseudomonas spp, Acinetobacter spp, Klebsiella spp, Serratia spp, Enterobacter spp, Proteus spp, Salmonella spp, H. influenzae, Citrobacter spp, Bacteroides spp, Burkholderia spp, Brucella spp.	Ampicillin, Cefepime, Cephalothin, Ceftazidime, Augmentin, Cefoxitin, Piperacillin/Tazobactam, Piperacillin, Gentamicin, Imipenem, Aztreonam, Amikacin, Ciprofloxacin, Cotrimoxazole, Penicillin, Oxacillin, Erythromycin, and Clindamycin	Serratia spp.	4	21	0	1	7	0	0	22	0	0	0	0	0		22	Yes	Makkah
5	Asghar	2006	Frequency and antimicrobial susceptibility patterns of bacterial pathogens isolated from septicemic patients in Makkah hospitals	E. coli, Pseudomonas spp, Acinetobacter spp, Klebsiella spp, Serratia spp, Enterobacter spp, Proteus spp, Salmonella spp, H. influenzae, Citrobacter spp, Bacteroides spp, Burkholderia spp, Brucella spp.	Ampicillin, Cefepime, Cephalothin, Ceftazidime, Augmentin, Cefoxitin, Piperacillin/Tazobactam, Piperacillin, Gentamicin, Imipenem, Aztreonam, Amikacin, Ciprofloxacin, Cotrimoxazole, Penicillin, Oxacillin, Erythromycin, and Clindamycin	Enterobacter spp	3	17	0	0	6	0	0	19	0	0	0	0	0		19	Yes	Makkah
5	Asghar	2006	Frequency and antimicrobial susceptibility patterns of bacterial pathogens isolated from septicemic patients in Makkah hospitals	E. coli, Pseudomonas spp, Acinetobacter spp, Klebsiella spp, Serratia spp, Enterobacter spp, Proteus spp, Salmonella spp, H. influenzae, Citrobacter spp, Bacteroides spp, Burkholderia spp, Brucella spp.	Ampicillin, Cefepime, Cephalothin, Ceftazidime, Augmentin, Cefoxitin, Piperacillin/Tazobactam, Piperacillin, Gentamicin, Imipenem, Aztreonam, Amikacin, Ciprofloxacin, Cotrimoxazole, Penicillin, Oxacillin, Erythromycin, and Clindamycin	Proteus spp.	3	10	0	3	4	0	0	12	0	0	0	0	0		12	Yes	Makkah
5	Asghar	2006	Frequency and antimicrobial susceptibility patterns of bacterial pathogens isolated from septicemic patients in Makkah hospitals	E. coli, Pseudomonas spp, Acinetobacter spp, Klebsiella spp, Serratia spp, Enterobacter spp, Proteus spp, Salmonella spp, H. influenzae, Citrobacter spp, Bacteroides spp, Burkholderia spp, Brucella spp.	Ampicillin, Cefepime, Cephalothin, Ceftazidime, Augmentin, Cefoxitin, Piperacillin/Tazobactam, Piperacillin, Gentamicin, Imipenem, Aztreonam, Amikacin, Ciprofloxacin, Cotrimoxazole, Penicillin, Oxacillin, Erythromycin, and Clindamycin	Salmonella spp.	1	6	0	0	7	0	0	11	0	0	0	0	0		11	Yes	Makkah
5	Asghar	2006	Frequency and antimicrobial susceptibility patterns of bacterial pathogens isolated from septicemic patients in Makkah hospitals	E. coli, Pseudomonas spp, Acinetobacter spp, Klebsiella spp, Serratia spp, Enterobacter spp, Proteus spp, Salmonella spp, H. influenzae, Citrobacter spp, Bacteroides spp, Burkholderia spp, Brucella spp.	Ampicillin, Cefepime, Cephalothin, Ceftazidime, Augmentin, Cefoxitin, Piperacillin/Tazobactam, Piperacillin, Gentamicin, Imipenem, Aztreonam, Amikacin, Ciprofloxacin, Cotrimoxazole, Penicillin, Oxacillin, Erythromycin, and Clindamycin	Citrobacter spp.	1	5	0	0	2	0	0	5	0	0	0	0	0		5	Yes	Makkah
5	Asghar	2006	Frequency and antimicrobial susceptibility patterns of bacterial pathogens isolated from septicemic patients in Makkah hospitals	E. coli, Pseudomonas spp, Acinetobacter spp, Klebsiella spp, Serratia spp, Enterobacter spp, Proteus spp, Salmonella spp, H. influenzae, Citrobacter spp, Bacteroides spp, Burkholderia spp, Brucella spp.	Ampicillin, Cefepime, Cephalothin, Ceftazidime, Augmentin, Cefoxitin, Piperacillin/Tazobactam, Piperacillin, Gentamicin, Imipenem, Aztreonam, Amikacin, Ciprofloxacin, Cotrimoxazole, Penicillin, Oxacillin, Erythromycin, and Clindamycin	Bacteroides spp.	3	2	0	1	1	0	0	4	0	0	0	0	0		4	Yes	Makkah
5	Asghar	2006	Frequency and antimicrobial susceptibility patterns of bacterial pathogens isolated from septicemic patients in Makkah hospitals	E. coli, Pseudomonas spp, Acinetobacter spp, Klebsiella spp, Serratia spp, Enterobacter spp, Proteus spp, Salmonella spp, H. influenzae, Citrobacter spp, Bacteroides spp, Burkholderia spp, Brucella spp.	Ampicillin, Cefepime, Cephalothin, Ceftazidime, Augmentin, Cefoxitin, Piperacillin/Tazobactam, Piperacillin, Gentamicin, Imipenem, Aztreonam, Amikacin, Ciprofloxacin, Cotrimoxazole, Penicillin, Oxacillin, Erythromycin, and Clindamycin	Burkholderia spp.	2	2	0	1	1	0	0	2	0	0	0	0	0		2	Yes	Makkah
5	Asghar	2006	Frequency and antimicrobial susceptibility patterns of bacterial pathogens isolated from septicemic patients in Makkah hospitals	E. coli, Pseudomonas spp, Acinetobacter spp, Klebsiella spp, Serratia spp, Enterobacter spp, Proteus spp, Salmonella spp, H. influenzae, Citrobacter spp, Bacteroides spp, Burkholderia spp, Brucella spp.	Ampicillin, Cefepime, Cephalothin, Ceftazidime, Augmentin, Cefoxitin, Piperacillin/Tazobactam, Piperacillin, Gentamicin, Imipenem, Aztreonam, Amikacin, Ciprofloxacin, Cotrimoxazole, Penicillin, Oxacillin, Erythromycin, and Clindamycin	Enterobacter spp	3	18	0	0	6	0	0	19	0	0	0	0	0		19	Yes	Makkah
5	Asghar	2006	Frequency and antimicrobial susceptibility patterns of bacterial pathogens isolated from septicemic patients in Makkah hospitals	E. coli, Pseudomonas spp, Acinetobacter spp, Klebsiella spp, Serratia spp, Enterobacter spp, Proteus spp, Salmonella spp, H. influenzae, Citrobacter spp, Bacteroides spp, Burkholderia spp, Brucella spp.	Ampicillin, Cefepime, Cephalothin, Ceftazidime, Augmentin, Cefoxitin, Piperacillin/Tazobactam, Piperacillin, Gentamicin, Imipenem, Aztreonam, Amikacin, Ciprofloxacin, Cotrimoxazole, Penicillin, Oxacillin, Erythromycin, and Clindamycin	Proteus spp	3	10	0	3	4	0	0	12	0	0	0	0	0		12	Yes	Makkah
10	Asghar and Faidah	2009	Frequency and antimicrobial susceptibility of gram-negative bacteria isolated from 2 hospitals in Makkah, Saudi Arabia	E. coli, K. pneumoniae, Klebsiella spp, P. aeruginosa, A. baumannii, Proteus spp, H. influenzae, Enterobacter spp	Cephalothin, Cefoxitin, Cefuroxime, Ceftazidime, Cefotaxime, Cefotriaxone, Ampicillin, Aztreonam, Piperacillin, Piperacillin/tazobactam, Amoxicillin/CA, Imipenem, Meropenem, Imipenem/CS, Amikacin, Gentamycin, Tobramycin, Ciprofloxacin, Levofloxacin, Norfloxacin, Nalidixic Acid, Norfloxacin/Ciprofloxacin, Tetracycline, Cotrimoxazole, and Nitrofurantoin	Escherichia coli	316	336	0	195	311	41	0	359	179	0	0	0	0		359	Yes	Makkah
10	Asghar and Faidah	2009	Frequency and antimicrobial susceptibility of gram-negative bacteria isolated from 2 hospitals in Makkah, Saudi Arabia	E. coli, K. pneumoniae, Klebsiella spp, P. aeruginosa, A. baumannii, Proteus spp, H. influenzae, Enterobacter spp	Cephalothin, Cefoxitin, Cefuroxime, Ceftazidime, Cefotaxime, Cefotriaxone, Ampicillin, Aztreonam, Piperacillin, Piperacillin/tazobactam, Amoxicillin/CA, Imipenem, Meropenem, Imipenem/CS, Amikacin, Gentamycin, Tobramycin, Ciprofloxacin, Levofloxacin, Norfloxacin, Nalidixic Acid, Norfloxacin/Ciprofloxacin, Tetracycline, Cotrimoxazole, and Nitrofurantoin	K. pneumoniae	83	85	0	54	85	7	0	94	34	0	0	0	0		94	Yes	Makkah
10	Asghar and Faidah	2009	Frequency and antimicrobial susceptibility of gram-negative bacteria isolated from 2 hospitals in Makkah, Saudi Arabia	E. coli, K. pneumoniae, Klebsiella spp, P. aeruginosa, A. baumannii, Proteus spp, H. influenzae, Enterobacter spp	Cephalothin, Cefoxitin, Cefuroxime, Ceftazidime, Cefotaxime, Cefotriaxone, Ampicillin, Aztreonam, Piperacillin, Piperacillin/tazobactam, Amoxicillin/CA, Imipenem, Meropenem, Imipenem/CS, Amikacin, Gentamycin, Tobramycin, Ciprofloxacin, Levofloxacin, Norfloxacin, Nalidixic Acid, Norfloxacin/Ciprofloxacin, Tetracycline, Cotrimoxazole, and Nitrofurantoin	Klebsiella spp	59	65	0	53	62	6	0	70	19	0	0	0	0		70	Yes	Makkah
10	Asghar and Faidah	2009	Frequency and antimicrobial susceptibility of gram-negative bacteria isolated from 2 hospitals in Makkah, Saudi Arabia	E. coli, K. pneumoniae, Klebsiella spp, P. aeruginosa, A. baumannii, Proteus spp, H. influenzae, Enterobacter spp	Cephalothin, Cefoxitin, Cefuroxime, Ceftazidime, Cefotaxime, Cefotriaxone, Ampicillin, Aztreonam, Piperacillin, Piperacillin/tazobactam, Amoxicillin/CA, Imipenem, Meropenem, Imipenem/CS, Amikacin, Gentamycin, Tobramycin, Ciprofloxacin, Levofloxacin, Norfloxacin, Nalidixic Acid, Norfloxacin/Ciprofloxacin, Tetracycline, Cotrimoxazole, and Nitrofurantoin	P. aeruginosa	339	322	0	279	39	99	0	355	26	0	0	0	0		355	Yes	Makkah
10	Asghar and Faidah	2009	Frequency and antimicrobial susceptibility of gram-negative bacteria isolated from 2 hospitals in Makkah, Saudi Arabia	E. coli, K. pneumoniae, Klebsiella spp, P. aeruginosa, A. baumannii, Proteus spp, H. influenzae, Enterobacter spp	Cephalothin, Cefoxitin, Cefuroxime, Ceftazidime, Cefotaxime, Cefotriaxone, Ampicillin, Aztreonam, Piperacillin, Piperacillin/tazobactam, Amoxicillin/CA, Imipenem, Meropenem, Imipenem/CS, Amikacin, Gentamycin, Tobramycin, Ciprofloxacin, Levofloxacin, Norfloxacin, Nalidixic Acid, Norfloxacin/Ciprofloxacin, Tetracycline, Cotrimoxazole, and Nitrofurantoin	Acinetobacter baumannii	101	106	0	0	69	0	0	123	6	0	0	0	0		123	Yes	Makkah
10	Asghar and Faidah	2009	Frequency and antimicrobial susceptibility of gram-negative bacteria isolated from 2 hospitals in Makkah, Saudi Arabia	E. coli, K. pneumoniae, Klebsiella spp, P. aeruginosa, A. baumannii, Proteus spp, H. influenzae, Enterobacter spp	Cephalothin, Cefoxitin, Cefuroxime, Ceftazidime, Cefotaxime, Cefotriaxone, Ampicillin, Aztreonam, Piperacillin, Piperacillin/tazobactam, Amoxicillin/CA, Imipenem, Meropenem, Imipenem/CS, Amikacin, Gentamycin, Tobramycin, Ciprofloxacin, Levofloxacin, Norfloxacin, Nalidixic Acid, Norfloxacin/Ciprofloxacin, Tetracycline, Cotrimoxazole, and Nitrofurantoin	Proteus spp	33	36	0	30	21	37	0	37	12	0	0	0	0		37	Yes	Makkah
10	Asghar and Faidah	2009	Frequency and antimicrobial susceptibility of gram-negative bacteria isolated from 2 hospitals in Makkah, Saudi Arabia	E. coli, K. pneumoniae, Klebsiella spp, P. aeruginosa, A. baumannii, Proteus spp, H. influenzae, Enterobacter spp	Cephalothin, Cefoxitin, Cefuroxime, Ceftazidime, Cefotaxime, Cefotriaxone, Ampicillin, Aztreonam, Piperacillin, Piperacillin/tazobactam, Amoxicillin/CA, Imipenem, Meropenem, Imipenem/CS, Amikacin, Gentamycin, Tobramycin, Ciprofloxacin, Levofloxacin, Norfloxacin, Nalidixic Acid, Norfloxacin/Ciprofloxacin, Tetracycline, Cotrimoxazole, and Nitrofurantoin	Enterobacter spp	13	21	0	11	17	1	0	22	7	0	0	0	0		22	Yes	Makkah
12	Asghar	2011	Frequency and antibiotic susceptibility of gram-positive bacteria in Makkah hospitals	S aureus, S pyogenes, S agalactiae, S pneumoniae, S viridans, E fecalis, and Enterococcus spp	Cephalexin, Cefazolin, Cefoxitin, Cefotaxime, Ceftriaxone, Ceftazidime, Cefuroxime, Ceftizoxime, Penicillin, Ampicillin, Ampicillin/sulbactam, Oxacillin, Aztreonam, Amoxicillin/clavulanate potassium, Imipenem/cilastatin sodium, Gentamicin, Neomycin, Amikacin, Ciprofloxacin, Ciprofloxacin/norfloxacin, Nalidixic acid, Gatifloxacin, Levofloxacin, Vancomycin, Erythromycin, Clindamycin, Quinupristin/d…	Enterococcus faecalis	24	56	17	18	7	17	0	60	14	6	49	0	0		60	Yes	Makkah
12	Asghar	2011	Frequency and antibiotic susceptibility of gram-positive bacteria in Makkah hospitals	S aureus, S pyogenes, S agalactiae, S pneumoniae, S viridans, E fecalis, and Enterococcus spp	Cephalexin, Cefazolin, Cefoxitin, Cefotaxime, Ceftriaxone, Ceftazidime, Cefuroxime, Ceftizoxime, Penicillin, Ampicillin, Ampicillin/sulbactam, Oxacillin, Aztreonam, Amoxicillin/clavulanate potassium, Imipenem/cilastatin sodium, Gentamicin, Neomycin, Amikacin, Ciprofloxacin, Ciprofloxacin/norfloxacin, Nalidixic acid, Gatifloxacin, Levofloxacin, Vancomycin, Erythromycin, Clindamycin, Quinupristin/d…	Enterococcus spp	29	99	23	21	14	23	0	104	23	15	86	0	0		104	Yes	Makkah
13	El-Amin and Faidah	2011	Vancomycin-resistant Enterococci. Prevalence and risk factors for fecal carriage in patients at tertiary care hospitals	Enterococci	Vancomycin	Enterococci	0	0	0	0	0	0	0	89	0	0	7	0	0		89	Yes	Makkah
14	Asghar	2012	Antimicrobial susceptibility and metallo-beta-lactamase production among Pseudomonas aeruginosa isolated from Makkah hospitals	Pseudomonas aeruginosa	Amikacin, Amoxicillin/clavulanic acid, Ampicillin, Aztreonam, Cefepime, Cefotaxime, Gentamycin, Cefotriaxone, Cefoxitin, Ceftazidime, Cefuroxime, Cephalothin, Ciprofloxacin, Imipenem, Meropenem, Piperacillin, Piperacillin/tazobactam, Tetracyclin, and Trimethoprim/sulfamethoxazole	Pseudomonas aeruginosa	212	225	0	0	97	153	0	478	0	0	0	0	0		478	Yes	Makkah
18	Alyamani	2015	Molecular characterization of extended-spectrum beta-lactamases (ESBLs) produced by clinical isolates of Acinetobacter baumannii in Saudi Arabia	Acinetobacter baumannii	third generation cephalosporins (cefepime and ceftazidime) and multidrug resistant.	Acinetobacter baumannii	100	100	0	100	100	100	0	107	100	0	0	0	0		107	Yes	Makkah
20	Olaitan	2015	Acquisition of extended-spectrum cephalosporin- and colistin-resistant Salmonella enterica subsp. enterica serotype Newport by pilgrims during Hajj	Salmonella enterica	colistin, amoxicillin, amoxicillin/clavulanic acid, ceftriaxone, aztreonam, ceftazidime, imipenem, and gentamicin	Salmonella enterica	2	3	0	0	0	0	0	6	0	0	0	0	0		6	No	Hajj
21	Algowaihi	2016	Draft Genome Sequence of a Multidrug-Resistant Klebsiella pneumoniae Strain Isolated from King Abdullah Medical City, Makkah, Saudi Arabia	Klebsiella pneumoniae	amikacin, amoxicillin-clavulanic acid, ampicillin, cefazolin, cefepime, cefotaxime, cefoxitin, ceftazidime, cefuroxime, ciprofloxacin, ertapenem, fosfomycin, gentamicin, imipenem, levofloxacin, meropenem, mezlocillin, moxifloxacin, nitrofurantoin, norfloxacin, piperacillin-tazobactam, tetracycline, tigecycline, tobramycin, trimethoprim, and sulfamethoxazole	Klebsiella pneumoniae	1	1	0	1	1	1	0	1	1	0	0	0	0		1	Yes	Makkah
22	Alyamani	2016	Genome sequence and comparative pathogenic determinants of multidrug resistant uropathogenic Escherichia coli o25b:h4, a clinical isolate from Saudi Arabia	Escherichia coli O25b:H4	penicillin, carbapenems, cephamycins, tetracycline, chloramphenicol, acriflavin, and Polymyxin resistance	Escherichia coli	0	1	0	0	0	1	1	1	0	0	0	1	0		1	Yes	Makkah
23	Haseeb	2016	Antimicrobial resistance among pilgrims: a retrospective study from two hospitals in Makkah, Saudi Arabia	Acinetobacter baumannii, Escherichia coli, Enterobacter cloacae, Enterococcus spp, Klebsiella pneumoniae, Pseudomonas aeruginosa, Proteus mirabilis, Salmonellae, Staphylococcus aureus, Staphylococcus epidermidis, and Streptococcus spp	amoxicillin–clavulanic acid, Ampicillin, Aztreonam, Cefazolin, Cefepime, Cefoxitin, Cefuroxime, Ceftazidime, Cefotaxime, Ceftriaxone, Cephalothin, Ertapenem, Imipenem, Meropenem, Oxacillin, Penicillin G, piperacillin–tazobactam, Ticarcillin, Mezlocillin, Amikacin, Gentamicin, Tobramycin, Ciprofloxacin, Levofloxacin, Moxifloxacin, Nalidixic acid, and Norfloxacin	Acinetobacter baumannii	16	18	0	19	0	0	0	26	0	0	0	0	0		26	Yes	Hajj - during
23	Haseeb	2016	Antimicrobial resistance among pilgrims: a retrospective study from two hospitals in Makkah, Saudi Arabia	Acinetobacter baumannii, Escherichia coli, Enterobacter cloacae, Enterococcus spp, Klebsiella pneumoniae, Pseudomonas aeruginosa, Proteus mirabilis, Salmonellae, Staphylococcus aureus, Staphylococcus epidermidis, and Streptococcus spp	amoxicillin–clavulanic acid, Ampicillin, Aztreonam, Cefazolin, Cefepime, Cefoxitin, Cefuroxime, Ceftazidime, Cefotaxime, Ceftriaxone, Cephalothin, Ertapenem, Imipenem, Meropenem, Oxacillin, Penicillin G, piperacillin–tazobactam, Ticarcillin, Mezlocillin, Amikacin, Gentamicin, Tobramycin, Ciprofloxacin, Levofloxacin, Moxifloxacin, Nalidixic acid, and Norfloxacin	Escherichia coli	25	66	0	60	0	0	0	107	0	0	0	0	0		107	Yes	Hajj - during
23	Haseeb	2016	Antimicrobial resistance among pilgrims: a retrospective study from two hospitals in Makkah, Saudi Arabia	Acinetobacter baumannii, Escherichia coli, Enterobacter cloacae, Enterococcus spp, Klebsiella pneumoniae, Pseudomonas aeruginosa, Proteus mirabilis, Salmonellae, Staphylococcus aureus, Staphylococcus epidermidis, and Streptococcus spp	amoxicillin–clavulanic acid, Ampicillin, Aztreonam, Cefazolin, Cefepime, Cefoxitin, Cefuroxime, Ceftazidime, Cefotaxime, Ceftriaxone, Cephalothin, Ertapenem, Imipenem, Meropenem, Oxacillin, Penicillin G, piperacillin–tazobactam, Ticarcillin, Mezlocillin, Amikacin, Gentamicin, Tobramycin, Ciprofloxacin, Levofloxacin, Moxifloxacin, Nalidixic acid, and Norfloxacin	Enterobacter cloacae	3	7	0	4	0	0	0	9	0	0	0	0	0		9	Yes	Hajj - during
23	Haseeb	2016	Antimicrobial resistance among pilgrims: a retrospective study from two hospitals in Makkah, Saudi Arabia	Acinetobacter baumannii, Escherichia coli, Enterobacter cloacae, Enterococcus spp, Klebsiella pneumoniae, Pseudomonas aeruginosa, Proteus mirabilis, Salmonellae, Staphylococcus aureus, Staphylococcus epidermidis, and Streptococcus spp	amoxicillin–clavulanic acid, Ampicillin, Aztreonam, Cefazolin, Cefepime, Cefoxitin, Cefuroxime, Ceftazidime, Cefotaxime, Ceftriaxone, Cephalothin, Ertapenem, Imipenem, Meropenem, Oxacillin, Penicillin G, piperacillin–tazobactam, Ticarcillin, Mezlocillin, Amikacin, Gentamicin, Tobramycin, Ciprofloxacin, Levofloxacin, Moxifloxacin, Nalidixic acid, and Norfloxacin	K. pneumoniae	24	55	0	26	0	0	0	71	0	0	0	0	0		71	Yes	Hajj - during
23	Haseeb	2016	Antimicrobial resistance among pilgrims: a retrospective study from two hospitals in Makkah, Saudi Arabia	Acinetobacter baumannii, Escherichia coli, Enterobacter cloacae, Enterococcus spp, Klebsiella pneumoniae, Pseudomonas aeruginosa, Proteus mirabilis, Salmonellae, Staphylococcus aureus, Staphylococcus epidermidis, and Streptococcus spp	amoxicillin–clavulanic acid, Ampicillin, Aztreonam, Cefazolin, Cefepime, Cefoxitin, Cefuroxime, Ceftazidime, Cefotaxime, Ceftriaxone, Cephalothin, Ertapenem, Imipenem, Meropenem, Oxacillin, Penicillin G, piperacillin–tazobactam, Ticarcillin, Mezlocillin, Amikacin, Gentamicin, Tobramycin, Ciprofloxacin, Levofloxacin, Moxifloxacin, Nalidixic acid, and Norfloxacin	P. aeruginosa	9	18	0	13	0	0	0	46	0	0	0	0	0		46	Yes	Hajj - during
23	Haseeb	2016	Antimicrobial resistance among pilgrims: a retrospective study from two hospitals in Makkah, Saudi Arabia	Acinetobacter baumannii, Escherichia coli, Enterobacter cloacae, Enterococcus spp, Klebsiella pneumoniae, Pseudomonas aeruginosa, Proteus mirabilis, Salmonellae, Staphylococcus aureus, Staphylococcus epidermidis, and Streptococcus spp	amoxicillin–clavulanic acid, Ampicillin, Aztreonam, Cefazolin, Cefepime, Cefoxitin, Cefuroxime, Ceftazidime, Cefotaxime, Ceftriaxone, Cephalothin, Ertapenem, Imipenem, Meropenem, Oxacillin, Penicillin G, piperacillin–tazobactam, Ticarcillin, Mezlocillin, Amikacin, Gentamicin, Tobramycin, Ciprofloxacin, Levofloxacin, Moxifloxacin, Nalidixic acid, and Norfloxacin	P. mirabilis	12	14	0	9	0	0	0	17	0	0	0	0	0		17	Yes	Hajj - during
23	Haseeb	2016	Antimicrobial resistance among pilgrims: a retrospective study from two hospitals in Makkah, Saudi Arabia	Acinetobacter baumannii, Escherichia coli, Enterobacter cloacae, Enterococcus spp, Klebsiella pneumoniae, Pseudomonas aeruginosa, Proteus mirabilis, Salmonellae, Staphylococcus aureus, Staphylococcus epidermidis, and Streptococcus spp	amoxicillin–clavulanic acid, Ampicillin, Aztreonam, Cefazolin, Cefepime, Cefoxitin, Cefuroxime, Ceftazidime, Cefotaxime, Ceftriaxone, Cephalothin, Ertapenem, Imipenem, Meropenem, Oxacillin, Penicillin G, piperacillin–tazobactam, Ticarcillin, Mezlocillin, Amikacin, Gentamicin, Tobramycin, Ciprofloxacin, Levofloxacin, Moxifloxacin, Nalidixic acid, and Norfloxacin	Salmonella	0	0	0	0	0	0	0	4	0	0	0	0	0		4	Yes	Hajj - during
24	Johargy	2016	Antimicrobial susceptibility of bacterial and fungal infections among infected diabetic patients	enterococcus faecium, E. coli, S. aureus and P. aeruginosa	Amoxicillin-clavulanate, Amikacin, Ceftazidime, Cephalothin, Erythromycin, Gentamycin, Chloramphenicol, Oxacillin, Clindamycin, Ciprofloxacin, Penicillin, Vancomycin, Piperacillin, Cefotaxime, Nalidixic acid, Nitrofurantion, Oxacillin, and Sulfamethoxazole	enterococcus faecium	15	21	16	0	0	0	0	21	0	15	1	0	0		21	Yes	Makkah
24	Johargy	2016	Antimicrobial susceptibility of bacterial and fungal infections among infected diabetic patients	enterococcus faecium, E. coli, S. aureus and P. aeruginosa	Amoxicillin-clavulanate, Amikacin, Ceftazidime, Cephalothin, Erythromycin, Gentamycin, Chloramphenicol, Oxacillin, Clindamycin, Ciprofloxacin, Penicillin, Vancomycin, Piperacillin, Cefotaxime, Nalidixic acid, Nitrofurantion, Oxacillin, and Sulfamethoxazole	Escherichia coli	11	20	18	19	5	0	2	27	1	0	0	0	0		27	Yes	Makkah
24	Johargy	2016	Antimicrobial susceptibility of bacterial and fungal infections among infected diabetic patients	enterococcus faecium, E. coli, S. aureus and P. aeruginosa	Amoxicillin-clavulanate, Amikacin, Ceftazidime, Cephalothin, Erythromycin, Gentamycin, Chloramphenicol, Oxacillin, Clindamycin, Ciprofloxacin, Penicillin, Vancomycin, Piperacillin, Cefotaxime, Nalidixic acid, Nitrofurantion, Oxacillin, and Sulfamethoxazole	P. aeruginosa	10	15	15	4	0	0	5	15	0	0	0	0	0		15	Yes	Makkah
24	Johargy	2016	Antimicrobial susceptibility of bacterial and fungal infections among infected diabetic patients	enterococcus faecium, E. coli, S. aureus and P. aeruginosa	Amoxicillin-clavulanate, Amikacin, Ceftazidime, Cephalothin, Erythromycin, Gentamycin, Chloramphenicol, Oxacillin, Clindamycin, Ciprofloxacin, Penicillin, Vancomycin, Piperacillin, Cefotaxime, Nalidixic acid, Nitrofurantion, Oxacillin, and Sulfamethoxazole	gram-negative bacteria	12	30	0	20	0	0	23	31	0	31	0	0	0		31	Yes	Makkah
25	Khan and Faiz	2016	Antimicrobial resistance patterns of Pseudomonas aeruginosa in tertiary care hospitals of Makkah and Jeddah	pseudomonas aeruginosa	Amikacin, Aztreonam, Cefepime, Ceftazidime, Ciprofloxacin, Gentamicin, Imipenem, Levofloxacin, Meropenem, Piperacillin, Piperacillin-tazobactam, Ticarcillin	pseudomonas aeruginosa	18	27	0	17	0	0	0	64	0	0	0	0	0		64	Yes	Makkah
26	Leangapichart	2016	Acquisition of Extended-Spectrum beta-Lactamases by Escherichia coli and Klebsiella pneumoniae in Gut Microbiota of Pilgrims during the Hajj Pilgrimage of 2013	E. coli and K. pneumoniae	ticarcillin-clavulanic acid, ceftriaxone, gentamicin	Escherichia coli	2	5	0	0	0	0	0	5	0	0	0	0	0		5	No	Hajj - going to
26	Leangapichart	2016	Acquisition of Extended-Spectrum beta-Lactamases by Escherichia coli and Klebsiella pneumoniae in Gut Microbiota of Pilgrims during the Hajj Pilgrimage of 2013	E. coli and K. pneumoniae	ticarcillin-clavulanic acid, ceftriaxone, gentamicin	Escherichia coli	5	18	0	0	0	0	0	18	0	0	0	0	0		18	No	Hajj - returning from
26	Leangapichart	2016	Acquisition of Extended-Spectrum beta-Lactamases by Escherichia coli and Klebsiella pneumoniae in Gut Microbiota of Pilgrims during the Hajj Pilgrimage of 2013	E. coli and K. pneumoniae	ticarcillin-clavulanic acid, ceftriaxone, gentamicin	K. pneumoniae	2	5	0	0	0	0	0	5	0	0	0	0	0		5	No	Hajj - returning from
27	Leangapichart	2016	Acquisition of mcr-1 plasmid-mediated colistin resistance in Escherichia coli and Klebsiella pneumoniae during Hajj 2013 and 2014	E. coli and K. pneumoniae	amoxicillin, amoxicillin-clavulanate, ceftriaxone, ciprofloxacin, fosfomycin, gentamicin, nalidixic acid, and trimethoprim/sulfamethoxazole	Escherichia coli	0	1	0	0	1	0	0	1	0	0	0	0	0		1	No	Hajj - going to
27	Leangapichart	2016	Acquisition of mcr-1 plasmid-mediated colistin resistance in Escherichia coli and Klebsiella pneumoniae during Hajj 2013 and 2014	E. coli and K. pneumoniae	amoxicillin, amoxicillin-clavulanate, ceftriaxone, ciprofloxacin, fosfomycin, gentamicin, nalidixic acid, and trimethoprim/sulfamethoxazole	Escherichia coli	4	9	0	2	6	0	0	9	0	0	0	0	2		9	No	Hajj - returning from
27	Leangapichart	2016	Acquisition of mcr-1 plasmid-mediated colistin resistance in Escherichia coli and Klebsiella pneumoniae during Hajj 2013 and 2014	E. coli and K. pneumoniae	amoxicillin, amoxicillin-clavulanate, ceftriaxone, ciprofloxacin, fosfomycin, gentamicin, nalidixic acid, and trimethoprim/sulfamethoxazole	K. pneumoniae	0	1	0	0	1	0	0	1	0	0	0	0	0		1	No	Hajj - returning from
28	Leangapichart	2016	Acquisition of a High Diversity of Bacteria during the Hajj Pilgrimage, Including Acinetobacter baumannii with blaOXA-72 and Escherichia coli with blaNDM-5 Carbapenemase Genes	Acinetobacter baumannii and Escherichia coli	aztreonam, cefoxitin, ceftriaxone, cefotaxime, amoxicillin/clavulanic acid, ticarcillin/clavulanic acid, amoxicillin, tobramycin, gentamicin, ciprofloxacin, ofloxacin, imipenem, and sulfamethoxazole/trimethoprim	Escherichia coli	0	2	0	1	0	0	0	2	0	0	0	0	0		2	No	Hajj - returning from
28	Leangapichart	2016	Acquisition of a High Diversity of Bacteria during the Hajj Pilgrimage, Including Acinetobacter baumannii with blaOXA-72 and Escherichia coli with blaNDM-5 Carbapenemase Genes	Acinetobacter baumannii and Escherichia coli	aztreonam, cefoxitin, ceftriaxone, cefotaxime, amoxicillin/clavulanic acid, ticarcillin/clavulanic acid, amoxicillin, tobramycin, gentamicin, ciprofloxacin, ofloxacin, imipenem, and sulfamethoxazole/trimethoprim	Acinetobacter baumannii	1	43	0	3	2	0	0	43	0	0	0	0	0		43	No	Hajj - returning from
29	Marglani	2016	Acute rhinosinusitis during Hajj season 2014: Prevalence of bacterial infection and patterns of antimicrobial susceptibility	Staphylococcus aureus, Klebsiella pneumoniae, Klebsiella oxytoca, Escherichia coli, Enterobacterspp, and Citrobacter spp	Amoxicillin/Clavulinic acid, Ampicillin, cefoxitin, Cefepime, Ceftazidime, Ceftriaxonee, Ciprofloxacin, Levofloxacin, Gentamicin, Imipenem, Piperacillin/tazobactam, Trimethoprim sulfamethoxazoe, Clindamycin, Azithromycin, Erythromycin, Tetracycline, Vancomycin	Klebsiella pneumoniae	14	14	0	14	14	0	0	14	0	0	0	0	0		14	Out-patients	Hajj - during
29	Marglani	2016	Acute rhinosinusitis during Hajj season 2014: Prevalence of bacterial infection and patterns of antimicrobial susceptibility	Staphylococcus aureus, Klebsiella pneumoniae, Klebsiella oxytoca, Escherichia coli, Enterobacterspp, and Citrobacter spp	Amoxicillin/Clavulinic acid, Ampicillin, cefoxitin, Cefepime, Ceftazidime, Ceftriaxonee, Ciprofloxacin, Levofloxacin, Gentamicin, Imipenem, Piperacillin/tazobactam, Trimethoprim sulfamethoxazoe, Clindamycin, Azithromycin, Erythromycin, Tetracycline, Vancomycin	Klebsiella oxytoca	6	6	0	6	6	0	0	6	0	0	0	0	0		6	Out-patients	Hajj - during
29	Marglani	2016	Acute rhinosinusitis during Hajj season 2014: Prevalence of bacterial infection and patterns of antimicrobial susceptibility	Staphylococcus aureus, Klebsiella pneumoniae, Klebsiella oxytoca, Escherichia coli, Enterobacterspp, and Citrobacter spp	Amoxicillin/Clavulinic acid, Ampicillin, cefoxitin, Cefepime, Ceftazidime, Ceftriaxonee, Ciprofloxacin, Levofloxacin, Gentamicin, Imipenem, Piperacillin/tazobactam, Trimethoprim sulfamethoxazoe, Clindamycin, Azithromycin, Erythromycin, Tetracycline, Vancomycin	Escherichia coli	8	8	0	8	7	0	0	8	0	0	0	0	0		8	Out-patients	Hajj - during
29	Marglani	2016	Acute rhinosinusitis during Hajj season 2014: Prevalence of bacterial infection and patterns of antimicrobial susceptibility	Staphylococcus aureus, Klebsiella pneumoniae, Klebsiella oxytoca, Escherichia coli, Enterobacterspp, and Citrobacter spp	Amoxicillin/Clavulinic acid, Ampicillin, cefoxitin, Cefepime, Ceftazidime, Ceftriaxonee, Ciprofloxacin, Levofloxacin, Gentamicin, Imipenem, Piperacillin/tazobactam, Trimethoprim sulfamethoxazoe, Clindamycin, Azithromycin, Erythromycin, Tetracycline, Vancomycin	Enterobacter aerogenes	3	3	0	3	3	0	0	3	0	0	0	0	0		3	Out-patients	Hajj - during
29	Marglani	2016	Acute rhinosinusitis during Hajj season 2014: Prevalence of bacterial infection and patterns of antimicrobial susceptibility	Staphylococcus aureus, Klebsiella pneumoniae, Klebsiella oxytoca, Escherichia coli, Enterobacterspp, and Citrobacter spp	Amoxicillin/Clavulinic acid, Ampicillin, cefoxitin, Cefepime, Ceftazidime, Ceftriaxonee, Ciprofloxacin, Levofloxacin, Gentamicin, Imipenem, Piperacillin/tazobactam, Trimethoprim sulfamethoxazoe, Clindamycin, Azithromycin, Erythromycin, Tetracycline, Vancomycin	Citrobacter spp	3	3	0	3	0	0	0	3	0	0	0	0	0		3	Out-patients	Hajj - during
31	Abd El Ghany, M., et al.	2017	Enteric Infections Circulating during Hajj Seasons, 2011-2013	The 3 most commonly identified bacteria in our study are (Salmonella spp., Shigella spp., and E. coli) ,Yersinia enterocolitica	β-lactams, resistant to at least some third-generation cephalosporins.	Salmonella spp	0	25	0	0	0	0	0	62	0	0	0	0	0		62	No	Hajj - during
31	Abd El Ghany, M., et al.	2017	Enteric Infections Circulating during Hajj Seasons, 2011-2013	The 3 most commonly identified bacteria in our study are (Salmonella spp., Shigella spp., and E. coli) ,Yersinia enterocolitica	β-lactams, resistant to at least some third-generation cephalosporins.	Shigella spp	0	9	0	0	0	0	0	41	0	0	0	0	0		41	No	Hajj - during
31	Abd El Ghany, M., et al.	2017	Enteric Infections Circulating during Hajj Seasons, 2011-2013	The 3 most commonly identified bacteria in our study are (Salmonella spp., Shigella spp., and E. coli) ,Yersinia enterocolitica	β-lactams, resistant to at least some third-generation cephalosporins.	Escherichia coli	0	31	0	0	0	0	0	82	0	0	0	0	0		82	No	Hajj - during
31	Abd El Ghany, M., et al.	2017	Enteric Infections Circulating during Hajj Seasons, 2011-2013	The 3 most commonly identified bacteria in our study are (Salmonella spp., Shigella spp., and E. coli) ,Yersinia enterocolitica	β-lactams, resistant to at least some third-generation cephalosporins.	Yersinia enterocolitica	0	3	0	0	0	0	0	4	0	0	0	0	0		4	No	Hajj - during
33	Al-Gethamy, M. M., et al.	2017	Risk factors associated with multi-drug-resistant Acinetobacter baumannii nosocomial infections at a tertiary care hospital in Makkah, Saudi Arabia - a matched case-control study	Acinetobacter baumannii	Susceptibility to antimicrobial multi-drug-resistant Acinetobacter baumannii (MDR-AB) for ceftazidime, ciprofloxacin, imipenem, trimethoprim, amikacin, gentamicin.	Acinetobacter baumannii	52	61	0	61	55	0	0	66	0	0	0	0	0		66	Yes	Makkah
34	Alyamani, E. J., et al.	2017	The occurrence of ESBL-producing Escherichia coli carrying aminoglycoside resistance genes in urinary tract infections in Saudi Arabia	Escherichia coli	ampicillin, cefoxitin, ciprofloxacin, cefepime, aztreonam, cefotaxime, and ceftazidime	Escherichia coli	0	57	0	47	0	0	0	59	0	0	0	0	0		59	Yes	Hajj - during
35	Ahmed Khan, T., et al.	2018	Burn aggravated infected wart in a patient with type 2 diabetes: a medical challenge	Staphylococcus aureus and proteus species	Ampicillin, Ciprofloxacin, Fusidic acid, Penicillin, Cefuroxime, Ceftriaxone, Cefixime, Erythromycin, Cefoxitin, Tetracycline	Proteus spp	0	1	0	0	0	0	0	1	0	0	0	0	0		1	After Hajj	Hajj
37	Khan, M. A., et al.	2019	Enterobacterial infection in Saudi Arabia: First record of Klebsiella pneumoniae with triple carbapenemase genes resistance	Klebsiella pneumoniae, Escherichia coli, E. cloacae and Proteus mirabilis	cephalosporins (ceftazidime, cefotaxime, ceftriaxone, cefepime) and carbapenems	Klebsiella pneumoniae	0	21	0	0	0	0	0	42	0	0	0	0	0		42	Yes	Makkah
37	Khan, M. A., et al.	2019	Enterobacterial infection in Saudi Arabia: First record of Klebsiella pneumoniae with triple carbapenemase genes resistance	Klebsiella pneumoniae, Escherichia coli, E. cloacae and Proteus mirabilis	cephalosporins (ceftazidime, cefotaxime, ceftriaxone, cefepime) and carbapenems	Enterobacter cloacae	0	2	0	0	0	0	0	5	0	0	0	0	0		5	Yes	Makkah
37	Khan, M. A., et al.	2019	Enterobacterial infection in Saudi Arabia: First record of Klebsiella pneumoniae with triple carbapenemase genes resistance	Klebsiella pneumoniae, Escherichia coli, E. cloacae and Proteus mirabilis	cephalosporins (ceftazidime, cefotaxime, ceftriaxone, cefepime) and carbapenems	Escherichia coli	0	2	0	0	0	0	0	41	0	0	0	0	0		41	Yes	Makkah
37	Khan, M. A., et al.	2019	Enterobacterial infection in Saudi Arabia: First record of Klebsiella pneumoniae with triple carbapenemase genes resistance	Klebsiella pneumoniae, Escherichia coli, E. cloacae and Proteus mirabilis	cephalosporins (ceftazidime, cefotaxime, ceftriaxone, cefepime) and carbapenems	Proteus mirabilis	0	1	0	0	0	0	0	6	0	0	0	0	0		6	Yes	Makkah
41	Ahmed, O. B., et al.	2021	Increasing frequency of Aminoglycoside-Resistant Klebsiella pneumoniae during the era of pandemic COVID-19	The majority of isolated strains were K. pneumoniae	All the 51 isolates showed multidrug resistance phenotypes. Resistance rates for amoxicillin clavulanic acid, ciprofloxacin, cefotaxime, ampicillin, aztreonam, and cefuroxime antibiotics were 100%, while resistance rates for cefepime and imipenem antibiotics were 98% and 74.5%	Klebsiella pneumoniae	51	51	0	51	0	0	0	89	0	0	0	0	0		89	Yes	Makkah
42	Ahmed, Omar B., et al.	2021	The prevalence of aminoglycoside-resistant genes in Gram-negative bacteria in tertiary hospitals	K. pneumoniae, Escherichia coli, P. aeruginosa, A. baumannii, K. oxytoca, P. mirabilis, and Enterobacter spp.	Of the 246 isolates, resistance rates against tobramycin, kanamycin, gentamicin, neomycin, amikacin and streptomycin were 35%, 34.1%, 33%, 32.5%, 32.1% and 31.3%, respectively. The maximum resistance rates against other antibiotics was seen in cefotaxime (48.0%) followed by amoxicillin clavulanic acid (41.5%) and ciprofloxacin (24.8%).	K. pneumoniae	38	52	0	23	0	0	0	92	0	0	0	0	0		92	Yes	Makkah
42	Ahmed, Omar B., et al.	2021	The prevalence of aminoglycoside-resistant genes in Gram-negative bacteria in tertiary hospitals	K. pneumoniae, Escherichia coli, P. aeruginosa, A. baumannii, K. oxytoca, P. mirabilis, and Enterobacter spp.	Of the 246 isolates, resistance rates against tobramycin, kanamycin, gentamicin, neomycin, amikacin and streptomycin were 35%, 34.1%, 33%, 32.5%, 32.1% and 31.3%, respectively. The maximum resistance rates against other antibiotics was seen in cefotaxime (48.0%) followed by amoxicillin clavulanic acid (41.5%) and ciprofloxacin (24.8%).	Escherichia coli	24	38	0	23	0	0	0	80	0	0	0	0	0		80	Yes	Makkah
42	Ahmed, Omar B., et al.	2021	The prevalence of aminoglycoside-resistant genes in Gram-negative bacteria in tertiary hospitals	K. pneumoniae, Escherichia coli, P. aeruginosa, A. baumannii, K. oxytoca, P. mirabilis, and Enterobacter spp.	Of the 246 isolates, resistance rates against tobramycin, kanamycin, gentamicin, neomycin, amikacin and streptomycin were 35%, 34.1%, 33%, 32.5%, 32.1% and 31.3%, respectively. The maximum resistance rates against other antibiotics was seen in cefotaxime (48.0%) followed by amoxicillin clavulanic acid (41.5%) and ciprofloxacin (24.8%).	P. aeruginosa	11	17	0	10	0	0	0	29	0	0	0	0	0		29	Yes	Makkah
42	Ahmed, Omar B., et al.	2021	The prevalence of aminoglycoside-resistant genes in Gram-negative bacteria in tertiary hospitals	K. pneumoniae, Escherichia coli, P. aeruginosa, A. baumannii, K. oxytoca, P. mirabilis, and Enterobacter spp.	Of the 246 isolates, resistance rates against tobramycin, kanamycin, gentamicin, neomycin, amikacin and streptomycin were 35%, 34.1%, 33%, 32.5%, 32.1% and 31.3%, respectively. The maximum resistance rates against other antibiotics was seen in cefotaxime (48.0%) followed by amoxicillin clavulanic acid (41.5%) and ciprofloxacin (24.8%).	Acinetobacter baumannii	4	7	0	3	0	0	0	22	0	0	0	0	0		22	Yes	Makkah
42	Ahmed, Omar B., et al.	2021	The prevalence of aminoglycoside-resistant genes in Gram-negative bacteria in tertiary hospitals	K. pneumoniae, Escherichia coli, P. aeruginosa, A. baumannii, K. oxytoca, P. mirabilis, and Enterobacter spp.	Of the 246 isolates, resistance rates against tobramycin, kanamycin, gentamicin, neomycin, amikacin and streptomycin were 35%, 34.1%, 33%, 32.5%, 32.1% and 31.3%, respectively. The maximum resistance rates against other antibiotics was seen in cefotaxime (48.0%) followed by amoxicillin clavulanic acid (41.5%) and ciprofloxacin (24.8%).	K. oxytoca	2	4	0	2	0	0	0	11	0	0	0	0	0		11	Yes	Makkah
42	Ahmed, Omar B., et al.	2021	The prevalence of aminoglycoside-resistant genes in Gram-negative bacteria in tertiary hospitals	K. pneumoniae, Escherichia coli, P. aeruginosa, A. baumannii, K. oxytoca, P. mirabilis, and Enterobacter spp.	Of the 246 isolates, resistance rates against tobramycin, kanamycin, gentamicin, neomycin, amikacin and streptomycin were 35%, 34.1%, 33%, 32.5%, 32.1% and 31.3%, respectively. The maximum resistance rates against other antibiotics was seen in cefotaxime (48.0%) followed by amoxicillin clavulanic acid (41.5%) and ciprofloxacin (24.8%).	P. mirabilis	0	2	0	0	0	0	0	7	0	0	0	0	0		7	Yes	Makkah
42	Ahmed, Omar B., et al.	2021	The prevalence of aminoglycoside-resistant genes in Gram-negative bacteria in tertiary hospitals	K. pneumoniae, Escherichia coli, P. aeruginosa, A. baumannii, K. oxytoca, P. mirabilis, and Enterobacter spp.	Of the 246 isolates, resistance rates against tobramycin, kanamycin, gentamicin, neomycin, amikacin and streptomycin were 35%, 34.1%, 33%, 32.5%, 32.1% and 31.3%, respectively. The maximum resistance rates against other antibiotics was seen in cefotaxime (48.0%) followed by amoxicillin clavulanic acid (41.5%) and ciprofloxacin (24.8%).	Enterobacter spp	0	1	0	0	0	0	0	5	0	0	0	0	0		5	Yes	Makkah
44	Al-Zahrani, I. A. and Al-Ahmadi, B. M.	2021	Dissemination of VIM-producing Pseudomonas aeruginosa associated with high-risk clone ST654 in a tertiary and quaternary hospital in Makkah, Saudi Arabia	Pseudomonas aeruginosa	35 of the isolates (100%) to at least one carbapenem (either imipenem or meropenem), 32 (91%) to both carbapenems , 26 (74%) to cefepime. 20 (57%) to amikacin and ceftazidime, while only 3 isolates were resistant to colistin	Pseudomonas aeruginosa	21	35	0	21	0	0	0	35	0	0	0	3	0		35	Yes	Makkah
45	Alghamdi, S.	2021	Microbiological profile and antibiotic vulnerability of bacterial isolates from cancer patients	Acinetobacter species, Klebsiella pneumonia, Escherichia coli, Staph. aureus species and Pseudomonas aeruginosa.	Cefoxitin, Penicillin , Gentamicin, Ampicillin, Methicillin, Clindamycin, Co-amoxicillin, Vancomycin, Trimoxazole, Linezolid. Ciprofloxacin, Levofloxacin, Cefuroxime, Amikacin, Ceftazidime, Cefepime, and Cefoperazone-sulbactam.	Acinetobacter spp	24	32	0	32	0	0	0	62	0	0	0	0	0		62	Undetermined	Makkah
45	Alghamdi, S.	2021	Microbiological profile and antibiotic vulnerability of bacterial isolates from cancer patients	Acinetobacter species, Klebsiella pneumonia, Escherichia coli, Staph. aureus species and Pseudomonas aeruginosa.	Cefoxitin, Penicillin , Gentamicin, Ampicillin, Methicillin, Clindamycin, Co-amoxicillin, Vancomycin, Trimoxazole, Linezolid. Ciprofloxacin, Levofloxacin, Cefuroxime, Amikacin, Ceftazidime, Cefepime, and Cefoperazone-sulbactam.	Klebsiella pneumonia	0	6	0	6	0	0	0	11	0	0	0	0	0		11	Undetermined	Makkah
45	Alghamdi, S.	2021	Microbiological profile and antibiotic vulnerability of bacterial isolates from cancer patients	Acinetobacter species, Klebsiella pneumonia, Escherichia coli, Staph. aureus species and Pseudomonas aeruginosa.	Cefoxitin, Penicillin , Gentamicin, Ampicillin, Methicillin, Clindamycin, Co-amoxicillin, Vancomycin, Trimoxazole, Linezolid. Ciprofloxacin, Levofloxacin, Cefuroxime, Amikacin, Ceftazidime, Cefepime, and Cefoperazone-sulbactam.	Pseudomonas aeruginosa	29	15	0	19	0	0	0	58	0	0	0	0	0		58	Undetermined	Makkah
45	Alghamdi, S.	2021	Microbiological profile and antibiotic vulnerability of bacterial isolates from cancer patients	Acinetobacter species, Klebsiella pneumonia, Escherichia coli, Staph. aureus species and Pseudomonas aeruginosa.	Cefoxitin, Penicillin , Gentamicin, Ampicillin, Methicillin, Clindamycin, Co-amoxicillin, Vancomycin, Trimoxazole, Linezolid. Ciprofloxacin, Levofloxacin, Cefuroxime, Amikacin, Ceftazidime, Cefepime, and Cefoperazone-sulbactam.	Escherichia coli	30	0	0	0	0	0	0	60	0	0	0	0	0		60	Undetermined	Makkah
51	Haseeb, A., et al.	2022	Antimicrobial Usage and Resistance in Makkah Region Hospitals: A Regional Point Prevalence Survey of Public Hospitals	staphylococcus aureus, non fermenter Gram-negative bacilli, Enterobacteriaceae, Enterococci.	methicillin, Beta-lactums, Carbapenems, 3rd generation cephalosporin, vancomycin.	Enterobacteriaceae	0	58	0	0	0	0	0	73	0	0	15	0	0		73	Yes	Makkah
47	Hoang, V. T., et al.	2021	Acquisition of multidrug-resistant bacteria and encoding genes among French pilgrims during the 2017 and 2018 Hajj	Enterobacter aerogenes, Escherichia coli, Klebsiella pneumoniae, Enterobacter cloacae, Staphylococcus aureus, Acinetobacter baumannii	imipenem, doripenem, piperacillin-tazobactam, fosfomycin, sulfamethoxazole-trimethoprim, ciprofloxacin, ticarcillin, ticarcillin-clavulanic acid, tobramycin, fusidic acid, erythromycin, methicillin, ampicillin/clavulanic acid, cefepime, ceftriaxone, and colistin	Enterobacteriaceae (K. pneumoniae, E. aerogenes, E. cloacae, and E. coli)	0	18	0	0	0	0	0	19	0	0	0	0	0		19	No	Hajj - going to
47	Hoang, V. T., et al.	2021	Acquisition of multidrug-resistant bacteria and encoding genes among French pilgrims during the 2017 and 2018 Hajj	Enterobacter aerogenes, Escherichia coli, Klebsiella pneumoniae, Enterobacter cloacae, Staphylococcus aureus, Acinetobacter baumannii	imipenem, doripenem, piperacillin-tazobactam, fosfomycin, sulfamethoxazole-trimethoprim, ciprofloxacin, ticarcillin, ticarcillin-clavulanic acid, tobramycin, fusidic acid, erythromycin, methicillin, ampicillin/clavulanic acid, cefepime, ceftriaxone, and colistin	Enterobacteriaceae (K. pneumoniae, E. aerogenes, E. cloacae, and E. coli)	0	47	0	0	0	0	0	50	0	0	0	0	0		50	No	Hajj - returning from
47	Hoang, V. T., et al.	2021	Acquisition of multidrug-resistant bacteria and encoding genes among French pilgrims during the 2017 and 2018 Hajj	Enterobacter aerogenes, Escherichia coli, Klebsiella pneumoniae, Enterobacter cloacae, Staphylococcus aureus, Acinetobacter baumannii	imipenem, doripenem, piperacillin-tazobactam, fosfomycin, sulfamethoxazole-trimethoprim, ciprofloxacin, ticarcillin, ticarcillin-clavulanic acid, tobramycin, fusidic acid, erythromycin, methicillin, ampicillin/clavulanic acid, cefepime, ceftriaxone, and colistin	Acinetobacter baumannii	0	1	0	0	0	0	0	1	0	0	0	0	0		1	No	Hajj - returning from
49	Mohd Baharin, I. E., et al.	2021	Molecular detection of selected zoonotic respiratory pathogens and the presence of virulence and antibiotic resistance genes via PCR among Kelantan Hajj pilgrims	Streptococcus pneumoniae and Klebsiella pneumoniae	Two out of four samples were positive for K. pneumoniae blaKPC and blaOXA-48 antibiotic resistance genes for carbapenemase resistance . For S. pneumoniae ermB, mefA and pbpA genes, five samples were positive with mefA gene (353 bp); five samples were positive with mefA (353 bp) and pbpA (171 bp) genes, and two samples were positive with pbpA (171 bp) gene.	Klebsiella pneumoniae	0	4	0	0	0	0	0	4	0	0	0	0	0		4	No	Hajj - returning from
							2129	3046	89	1512	1334	489	34	4214	422	67	158	4	2		4214	Total	Total
							1996	2730	89	1415	1291	486	31	3632	422	67	158	4	0		3632	Total Yes	Total Makkah
							16	225	0	6	10	0	0	353	0	0	0	0	2		353	Total No	Total Hajj
							0	4	0	0	3	3	3	4	0	0	0	0	0		4	Total after Hajj	Total After Hajj
							34	34	0	34	30	0	0	34	0	0	0	0	0		34	Total Out-patients	Total during Hajj
							83	53	0	57	0	0	0	191	0	0	0	0	0		191	Total Undetermined	Total returning from Hajj

## Sheet: Table 1
#	Author [ref]	Year	AMR bacteria	Antibiotic resistance	Study type	Summary
1	Salih, M. A., et al. [21]	1990	Neisseria meningitidis	Sulfadiazine	Outbreak investigation	An outbreak investigation reporting 45 AMR-positive Sudanese pilgrims recently returned to Sudan from the Hajj.
2	Ng, P. P. and Taha, M. [54]	1994	Vibrio cholerae	Tetracycline, ampicillin, chloramphenicol, and cotrimoxazole	Case report	A case report of tetracycline-resistant Vibrio cholera was found in three pilgrims who recently returned to Malaysia from the Hajj.
3	Yousuf, M. and Nadeem, A. [55]	1995	Neisseria meningitidis	Cloxacillin	Case report	A case report of cloxacillin-resistant Neisseria meningitidis was found in two American and Indonesian male pilgrims admitted to a hospital in Madinah, Saudi Arabia.
4	Fatani, M. I., et al. [68]	2002	Staphylococcus aureus	Penicillin, erythromycin, cephalothin, trimethoprim / sulfamethoxazole, clindamycin, tetracycline, gentamicin, and oxacillin	Cross-sectional study (prospective)	A study reporting 47 MRSA isolated from pyodermas patients admitted to a hospital in Makkah during the Hajj season.
5	Asghar, A. H. [28]	2006	Escherichia coli, Pseudomonas spp, Acinetobacter spp, Klebsiella spp, Serratia spp, Enterobacter spp, Proteus spp, Salmonella spp, H. influenzae, Citrobacter spp, Bacteroides spp, Burkholderia spp, Brucella spp.	Ampicillin, Cefepime, Cephalothin, Ceftazidime, Augmentin, Cefoxitin, Piperacillin/Tazobactam, Piperacillin, Gentamicin, Imipenem, Aztreonam, Amikacin, Ciprofloxacin, Cotrimoxazole, Penicillin, Oxacillin, Erythromycin, and Clindamycin	Cross-sectional study (prospective)	A study reporting 1530 AMR cases (septicaemic patients) from hospitals in Makkah.
6	Asghar, A. H. and Momenah, A. M. [29]	2006	Staphylococcus aureus	Methicillin, Penicillin, Ampicillin, Oxacillin, Erythromycin, Cephalothin, Gentamicin, Oxytetracycline, and Trimethoprim-sulfamethoxazole	Cross-sectional study (prospective)	A study reported 199 MRSA cases from hospitals in Makkah, of which 157 were found to have MDR.
7	Karima, T. M., et al. [30]	2006	Helicobacter pylori	MTZ, erythromycin, amoxicillin, tetracycline, and ciprofloxacin	Cross-sectional study (prospective)	The study reported that H. pylori was found in 18 patients (from a general hospital in Makkah) with resistance to at least one antibiotic.
8	Memish, Z. A., et al. [31]	2006	Staphylococcus aureus	Methicillin	Cross-sectional study (prospective)	The study reported six MRSA isolates from pilgrims during the Hajj of 2004.
9	Bukhari, S. Z., et al. [32]	2008	Ewingella americana	Amikacin, amoxicillin/clavulanate, ampicillin/sulbactam, ampicillin, cefazolin, cefepime, cefotaxime, ceftazidime, ceftriaxone, cefuroxime, cephalothin, gentamycin, imipenem, piperacillin/tazobactam, piperacillin, tetracycline, ticarcillin/clavulanate, tobramycin, trimethoprim/sulfamethoxazole	Case Report	The case report of an AMR E. americana strain, isolated from an Indonesian pilgrim admitted to a hospital in Makkah during the Hajj.
10	Asghar, A. H. and Faidah, H. S. [33]	2009	Escherichia coli, Klebsiella. pneumoniae, Klebsiella spp, P. aeruginosa, A. baumannii, Proteus spp, H. influenzae, Enterobacter spp	Cephalothin, Cefoxitin, Cefuroxime, Ceftazidime, Cefotaxime, Ceftriaxone, Ampicillin, Aztreonam, Piperacillin, Piperacillin/tazobactam, Amoxicillin/CA, Imipenem, Meropenem, Imipenem/CS, Amikacin, Gentamycin, Tobramycin, Ciprofloxacin, Levofloxacin, Norfloxacin, Nalidixic Acid, Norfloxacin/Ciprofloxacin, Tetracycline, Cotrimoxazole, and Nitrofurantoin	Cross-sectional study (prospective)	The study found 1046 gram-negative bacteria isolated from patients in Makkah hospitals were resistant to at least one antibiotic.
11	Abulreesh, H. H. and Organji, S. R. [70]	2011	Staphylococci	Erythromycin, colistin sulphate, penicillin G, oxacillin, vancomycin	Cross-sectional study (prospective)	The study reported 19 vancomycin-resistance Staphylococci, isolated from food and food handlers in Makkah.
12	Asghar, A. H. [34]	2011	Staphylococcus aureus, Streptococcus pyogenes, Streptococcus agalactiae, Streptococcus pneumoniae, Streptococcus viridans, Enterococcus Fecalis, and Enterococcus spp	Cephalexin, Cefazolin, Cefoxitin, Cefotaxime, Ceftriaxone, Ceftazidime, Cefuroxime, Ceftizoxime, Penicillin, Ampicillin, Ampicillin/sulbactam, Oxacillin, Aztreonam, Amoxicillin/clavulanate potassium, Imipenem/cilastatin sodium, Gentamicin, Neomycin, Amikacin, Ciprofloxacin, Ciprofloxacin/norfloxacin, Nalidixic acid, Gemifloxacin, Levofloxacin, Vancomycin, Erythromycin, Clindamycin, Quinupristin/d…	Cross-sectional study (prospective)	The study of patients admitted to hospitals in Makkah found that the most common resistance reported was against β-lactams.
13	El-Amin, N. M. and Faidah, H. S. [35]	2011	Enterococci	Vancomycin	C ross-sectional study (retrospective)	The retrospective study reported vancomycin-resistant Enterococci infections in seven patients from hospitals in Makkah.
14	Asghar, A. H. [36]	2012	Pseudomonas aeruginosa	Amikacin, Amoxicillin/clavulanic acid, Ampicillin, Aztreonam, Cefepime, Cefotaxime, Gentamycin, Ceftriaxone, Cefoxitin, Ceftazidime, Cefuroxime, Cephalothin, Ciprofloxacin, Imipenem, Meropenem, Piperacillin, Piperacillin/tazobactam, Tetracycline, and Trimethoprim/sulfamethoxazole	Cross-sectional study (prospective)	The study reported that metallo-β-lactamase (MBL) -producing P. aeruginosa were identified in 76 patients (from 30 nationalities) admitted to hospitals in Makkah.
15	Asghar, A. H. [37]	2014	Staphylococcus aureus	Methicillin	Cross-sectional study (prospective)	The study reported that MRSA was identified in 114 patients admitted to hospitals in Makkah, of which 100 carried the mecA gene.
16	Khan, M. M., et al. [38]	2014	Staphylococcus epidermidis, Staphylococcus haemolyticus, Staphylococcus hominis-homin, Staphylococcus hominis-novo, Staphylococcus warneri, Staphylococcus hominis, Staphylococcus capitis, Staphylococcus lugdunensis, and Staphylococcus auricularis	Ampicillin, Augmentin, Azithromycin, Clindamycin, Daptomycin, Erythromycin, Gentamicin, Oxacillin, Penicillin, and Synercid	Cross-sectional study (prospective)	The study reported that 189 coagulase negative staphylococci (CoNS) isolates (from neonates admitted to a hospital in Makkah) were resistant to at least one of the tested antibiotics.
17	Abdel-Haleem, A. M., et al. [39]	2015	Stenotrophomonas maltophilia	Β-lactams, cephalosporins, carbapenems, aminoglycosides, fluoroquinolones, tetracyclines, polymyxin, trimethoprim, gentamicin, and tigecycline	Case Report	The case study reported MDR S. maltophilia strain was isolated from a patient with reoccurring urinary tract infection admitted to a tertiary hospital in Makkah.
18	Alyamani, E. J., et al. [40]	2015	Acinetobacter baumannii	Third generation cephalosporins (cefepime and ceftazidime) and multidrug resistant.	Cross-sectional study (prospective)	The study reported 100 MDR A. baumannii isolates collected from patients admitted to hospitals in Makkah.
19	Memish, Z. A., et al. [71]	2015	Streptococcus pneumoniae	Penicillin, Amoxicillin, Cefotaxime, Chloramphenicol, Clindamycin, Erythromycin, Levofloxacin, Moxifloxacin, Tetracycline, or Trimethoprim/sulfamethoxazole	Cross-sectional study (prospective)	The study reported 137 AMR positive pilgrims returning from the Hajj to their home countries (Algeria, Chad, Comoros, Egypt, Ethiopia, Guinea, India, Indonesia, Libya, Mauritania, Nigeria, and Sudan).
20	Olaitan, A. O., et al. [67]	2015	Salmonella enterica	Colistin, amoxicillin, amoxicillin/clavulanic acid, ceftriaxone, aztreonam, ceftazidime, imipenem, and gentamicin	Cross-sectional study (prospective)	The study reported MDR Salmonella in five French pilgrims who recently returned to Marseille, France after the Hajj.
21	Algowaihi, R., et al. [41]	2016	Klebsiella pneumoniae	Amikacin, amoxicillin-clavulanic acid, ampicillin, cefazolin, cefepime, cefotaxime, cefoxitin, ceftazidime, cefuroxime, ciprofloxacin, ertapenem, fosfomycin, gentamicin, imipenem, levofloxacin, meropenem, mezlocillin, moxifloxacin, nitrofurantoin, norfloxacin, piperacillin-tazobactam, tetracycline, tigecycline, tobramycin, trimethoprim, and sulfamethoxazole	Case Report	The study reported MDR K. pneumoniae strain isolated from a female patient with a urinary tract infection, admitted to a tertiary hospital in Makkah.
22	Alyamani, E. J., et al. [42]	2016	Escherichia coli O25b:H4	Penicillin, carbapenems, cephamycin, tetracycline, chloramphenicol, acriflavine, and Polymyxin resistance	Case Report	The case study reported MDR uropathogenic Escherichia coli o25b:h4 strain isolated from a male patient admitted to a hospital in Makkah.
23	Haseeb, A., et al. [43]	2016	Acinetobacter baumannii, Escherichia coli, Enterobacter cloacae, Enterococcus spp, Klebsiella pneumoniae, Pseudomonas aeruginosa, Proteus mirabilis, Salmonellae, Staphylococcus aureus, Staphylococcus epidermidis, and Streptococcus spp	Amoxicillin–clavulanic acid, Ampicillin, Aztreonam, Cefazolin, Cefepime, Cefoxitin, Cefuroxime, Ceftazidime, Cefotaxime, Ceftriaxone, Cephalothin, Ertapenem, Imipenem, Meropenem, Oxacillin, Penicillin G, piperacillin–tazobactam, Ticarcillin, Mezlocillin, Amikacin, Gentamicin, Tobramycin, Ciprofloxacin, Levofloxacin, Moxifloxacin, Nalidixic acid, and Norfloxacin	Cross-sectional study (Retrospective)	The retrospective study reported 214 AMR bacterial isolates collected from pilgrims who visited emergency care departments of Makkah hospitals.
24	Johargy, A. K. [44]	2016	enterococcus faecium, Escherichia coli, Staphylococcu aureus and P. aeruginosa	Amoxicillin-clavulanate, Amikacin, Ceftazidime, Cephalothin, Erythromycin, Gentamycin, Chloramphenicol, Oxacillin, Clindamycin, Ciprofloxacin, Penicillin, Vancomycin, Piperacillin, Cefotaxime, Nalidixic acid, Nitrofurantoin, Oxacillin, and Sulfamethoxazole	Cross-sectional study (prospective)	The study reported 129 AMR bacterial isolates collected from diabetic patients from hospitals in Makkah.
25	Khan, M. A. and Faiz, A. [45]	2016	pseudomonas aeruginosa	Amikacin, Aztreonam, Cefepime, Ceftazidime, Ciprofloxacin, Gentamicin, Imipenem, Levofloxacin, Meropenem, Piperacillin, Piperacillin-tazobactam, Ticarcillin	Cross-sectional study (prospective)	The study reported 27 AMR and 8 MDR P. aeruginosa isolates collected from patients admitted to hospitals in Makkah.
26	Leangapichart, T., et al. [59]	2016	Escherichia coli and Klebsiella pneumoniae	Ticarcillin-clavulanic acid, ceftriaxone, gentamicin	Cross-sectional study (prospective)	The study reported 28 AMR Escherichia coli or K. pneumoniae isolates collected from French pilgrims before and after the Hajj.
27	Leangapichart, T., et al. [60]	2016	Escherichia coli and Klebsiella pneumoniae	Amoxicillin, amoxicillin-clavulanate, ceftriaxone, ciprofloxacin, fosfomycin, gentamicin, nalidixic acid, and trimethoprim/sulfamethoxazole	Cross-sectional study (prospective)	A letter to editor reporting the presence of colistin-resistance gene, mcr-1 among 23 French pilgrims (before and after the Hajj of 2013 and 2014), ten of which were Escherichia. coli, and one was K. pneumoniae.
28	Leangapichart, T., et al. [61]	2016	Acinetobacter baumannii and Escherichia coli	Aztreonam, cefoxitin, ceftriaxone, cefotaxime, amoxicillin/clavulanic acid, ticarcillin/clavulanic acid, amoxicillin, tobramycin, gentamicin, ciprofloxacin, ofloxacin, imipenem, and sulfamethoxazole/trimethoprim	Cross-sectional study (prospective)	A study reporting MDR A. baumannii and Escherichia coli among 43 French pilgrims (before and after returning from the Hajj of 2014)
29	Marglani, O. A., et al. [62]	2016	Staphylococcus aureus, Klebsiella pneumoniae, Klebsiella oxytoca, Escherichia coli, Enterobacter spp, and Citrobacter spp	Amoxicillin/Clavulanic acid, Ampicillin, cefoxitin, Cefepime, Ceftazidime, Ceftriaxone, Ciprofloxacin, Levofloxacin, Gentamicin, Imipenem, Piperacillin/tazobactam, Trimethoprim sulfamethoxazole, Clindamycin, Azithromycin, Erythromycin, Tetracycline, Vancomycin	Cross-sectional study (prospective)	A study reporting 57 AMR isolates collected from pilgrims with acute rhinosinusitis) during the Hajj of 2014.
30	Memish, Z. A., et al. [72]	2016	Streptococcus pneumoniae	Erythromycin, Clindamycin, Tetracycline, Penicillin, Amoxicillin, Cefotaxime, Levofloxacin, Moxifloxacin, Chloramphenicol, and Trimethoprim-Sulfamethoxazole	Cross-sectional study (prospective)	The study reported 94 AMR S. pneumoniae isolates collected from pilgrims (before and during the Hajj of 2013) from 12 countries in Africa, Asia, USA, and Europe.
31	Abd El Ghany, M., et al. [63]	2017	Salmonella spp, Shigella spp, and Escherichia coli, Yersinia enterocolitica	β-lactams	Cross-sectional study (prospective)	The study reported 70 AMR bacterial isolates collected from pilgrims (from 40 different countries) who acquired enteric infections during the Hajj of 2011 to 2013.
32	Abulreesh, Hussein H., et al. [69]	2017	Staphylococcus aureus	Amoxicillin/clavulanate, ampicillin, azithromycin, cefoxitin, clindamycin, erythromycin, fusidic acid, gentamicin; imipenem, oxacillin, penicillin, and tetracycline	Cross-sectional study (prospective)	The study reported 50 AMR S. aureus isolates collected from clinical laboratories in Makkah.
33	Al-Gethamy, M. M., et al. [46]	2017	Acinetobacter baumannii	Ceftazidime, ciprofloxacin, imipenem, trimethoprim, amikacin, gentamicin.	case–control study	The case–control study reported MDR A. baumannii isolates (collected from patients admitted to a hospital in Makkah), that mainly resistance to imipenem and gentamycin with 83% and 73%, respectively.
34	Alyamani, E. J., et al. [47]	2017	Escherichia coli	Ampicillin, cefoxitin, ciprofloxacin, cefepime, aztreonam, cefotaxime, and ceftazidime	Cross-sectional study (prospective)	The study reported 58 AMR Escherichia coli isolates, collected from pilgrims admitted hospitals in Makkah, during the Hajj of 2014 and 2015.
35	Ahmed Khan, T., et al. [56]	2018	Staphylococcus aureus and proteus spp	Ampicillin, Ciprofloxacin, Fusidic acid, Penicillin, Cefuroxime, Ceftriaxone, Cefixime, Erythromycin, Cefoxitin, Tetracycline	Case Report	The case study reported MDR S. aureus and proteus spp isolates, collected from a burn aggravated infected foot wart in a pilgrim who came from Pakistan to perform the Hajj of 2017.
36	Ganaie, F, et al. [73]	2018	Streptococcus pneumoniae	Penicillin, Cefotaxime, Levofloxacin, Erythromycin, Tetracycline, TMP-SMX	Cross-sectional study (prospective)	The study reported 145 AMR S. pneumoniae isolates, collected from Indian pilgrims before and after returning from the Hajj of 2016, with higher AMR rates within the post-Hajj samples.
37	Khan, M. A., et al. [48]	2019	Klebsiella pneumoniae, Escherichia coli, E. cloacae and Proteus mirabilis	Cephalosporins (ceftazidime, cefotaxime, ceftriaxone, cefepime) and carbapenems	Cross-sectional study (prospective)	The study reported 27 carbapenemase Enterobacteriaceae isolates (collected from patients admitted to hospitals in Makkah), of which 21 were carbapenemase producing K. pneumoniae.
38	Mater, M. E., et al. [49]	2020	MRSA	Methicillin	Cross-sectional study (Retrospective)	The retrospective study reported 92 MRSA isolates, collected from burn and paediatric patients admitted to a hospital in Makkah, from January 2016 to January 2017.
39	Sambas, MFMK, et al. [75]	2020	Mycobacterium tuberculosis	Streptomycin, Isoniazid, Ethambutol, Rifampicin,	Cross-sectional study (prospective)	The study reported 27 AMR Tuberculosis (TB) isolates and 8 MDR-TB isolates, collected from TB patients admitted to a hospital in Makkah.
40	Willerton, L., et al. [22]	2020	Neisseria meningitidis	Reduced susceptibility to penicillin and ciprofloxacin	Cross-sectional study (Retrospective)	The retrospective study reported penicillin and ciprofloxacin N. meningitidis isolates, from N. meningitidis patients returning from Makkah, after preforming umrah pilgrimage to England.
41	Ahmed, O. B., et al. [50]	2021	The majority of isolated strains were Klebsiella pneumoniae	Amoxicillin clavulanic acid, ciprofloxacin, cefotaxime, ampicillin, aztreonam, and cefuroxime, cefepime, imipenem	Cross-sectional study (Retrospective)	The retrospective study reported 51 aminoglycoside-resistant K. pneumonia isolates, collected from hospital admitted patients in Makkah.
42	Ahmed, Omar B., et al. [51]	2021	Klebsiella pneumoniae, Escherichia coli, P. aeruginosa, A. baumannii, K. oxytoca, P. mirabilis, and Enterobacter spp.	Tobramycin, kanamycin, gentamicin, neomycin, amikacin, streptomycin, cefotaxime, amoxicillin clavulanic, and ciprofloxacin	Cross-sectional study (Retrospective)	The retrospective study reported 69 gram-negative bacterial isolates with aminoglycoside-resistant gene(s), collected from hospital admitted patients in Makkah.
43	Al-Hayani, A. M, et al. [76]	2021	Mycobacterium tuberculosis	isoniazid, streptomycin Ethambutol, Rifampicin, Pyrazinamide.	Cross-sectional study (Retrospective)	The retrospective study reported 93 TB patients with AMR, where data collected from the registry of the Central TB Laboratory in Makkah.
44	Al-Zahrani, I. A. and Al-Ahmadi, B. M. [52]	2021	Pseudomonas aeruginosa	Β-lactam, amikacin, and colistin	Cross-sectional study (prospective)	The study reported 35 carbapenem-resistant P. aeruginosa isolates, collected from 26 hospital admitted patients in Makkah.
45	Alghamdi, S. [64]	2021	Acinetobacter species, Klebsiella pneumonia, Escherichia coli, Staph. aureus species and Pseudomonas aeruginosa.	Cefoxitin, Penicillin, Gentamicin, Ampicillin, Methicillin, Clindamycin, Co-amoxicillin, Vancomycin, Trimoxazole, Linezolid. Ciprofloxacin, Levofloxacin, Cefuroxime, Amikacin, Ceftazidime, Cefepime, and Cefoperazone-sulbactam.	Cross-sectional study (Retrospective)	The retrospective study reported 123 AMR bacterial isolates, 15 were MRSA, and 6 MDR Acinetobacter spp isolates, collected from cancer patients who were admitted to Makkah hospitals.
46	Harimurti, K., et al. [74]	2021	Streptococcus pneumoniae	Erythromycin, clindamycin, chloramphenicol, penicillin, co-trimoxazole and tetracycline	Cross-sectional study (prospective)	The study reported 85 AMR S. pneumoniae isolates, collected from Indonesian pilgrims before and after the Hajj of 2015.
47	Hoang, V. T., et al. [65]	2021	Enterobacter aerogenes, Escherichia coli, Klebsiella pneumoniae, Enterobacter cloacae, Staphylococcus aureus, Acinetobacter baumannii	Imipenem, doripenem, piperacillin-tazobactam, fosfomycin, sulfamethoxazole-trimethoprim, ciprofloxacin, ticarcillin, ticarcillin-clavulanic acid, tobramycin, fusidic acid, erythromycin, methicillin, ampicillin/clavulanic acid, cefepime, ceftriaxone, and colistin	Cross-sectional study (prospective)	The study reported 81 MDR isolates, collected from pilgrims from Marseille, France, during the Hajj of 2017 and 2018, of which 23 were isolated from pre-Hajj, and 52 from post-Hajj.
48	Leangapichart, T., et al. [57]	2021	Shewanella xiamenensis	Amoxicillin, amoxicillin-clavulanic acid, and ticarcillin-clavulanic acid	Case Report	The case study reported two β-lactam resistant S. xiamenensis strains, isolated from a Moroccan pilgrim from France, one before and one during travels to the Hajj of 2013.
49	Mohd Baharin, I. E., et al. [66]	2021	Streptococcus pneumoniae and Klebsiella pneumoniae	β-lactams and macrolide	Cross-sectional study (prospective)	The study reported 14 AMR K. pneumoniae and S. pneumoniae isolates, collected from Malaysian pilgrims returning to Kelantan, Malaysia from the Hajj.
50	Turkstani, M. A., et al. [58]	2021	Staphylococcus spp, Micrococcus spp, Bacillus spp, Microbacterium spp, Geobacillus spp, Brachybacterium sp.	Penicillin, erythromycin, ampicillin, chloramphenicol, clindamycin, gentamicin, cotrimoxazole, fusidic acid, oxacillin, cefepime	Environmental research	The environmental research study reported 40 AMR bacterial isolates, collected from surface swab samples from two membership-based gyms in Makkah.
51	Haseeb, A., et al. [53]	2022	staphylococcus aureus, non-fermenter Gram-negative bacilli, Enterobacteriaceae, Enterococci.	Methicillin, β-lactamase, carbapenems, third generation cephalosporins, vancomycin.	Cross-sectional study (prospective)	The study reported 106 AMR isolates and 46 MRSA isolates, collected from patients admitted to Makkah hospitals.

## Sheet: Table 2
	Organism(s) name	Aminoglycoside		β-lactams		Macrolides		Quinolones		Sulphonamides
A	Enteric bacteria
1	Acinetobacter spp	393	8	491	9	0	0	316	7	323	5
2	Bacillus spp	0	0	3	1	1	1	0	0	1	1
3	Bacteroides spp	3	1	2	1	0	0	1	1	1	1
4	Brachybacterium spp	0	0	1	1	0	0	0	0	1	1
5	Burkholderia spp	2	1	2	1	0	0	1	1	1	1
6	Citrobacter spp	4	2	8	2	0	0	3	1	2	1
7	Enterobacter spp	25	4	69	6	0	0	18	3	32	3
8	Enterococcus spp	68	2	176	2	56	2	39	1	21	1
9	Escherichia coli	489	9	726	13	18	1	407	9	426	5
10	Klebsiella spp	339	5	475	8	0	0	264	6	242	4
11	Proteus spp	51	2	74	4	0	0	45	2	29	2
12	Pseudomonas spp	736	5	800	5	0	0	397	4	240	2
13	Salmonella spp	3	2	34	3	0	0	0	0	7	1
14	Serratia spp	4	1	21	1	0	0	1	1	7	1
15	Shigella spp	0	0	9	1	0	0	0	0	0	0
16	Vibrio cholerae	0	0	3	1	0	0	0	0	3	1
17	Yersinia enterocolitica	0	0	3	1	0	0	0	0	0	0
B	Respiratory bacteria
1	Haemophilus influenzae	38	2	47	2	0	0	15	1	38	2
2	Neisseria meningitidis	0	0	5	2	0	0	3	1	45	1
3	Staphylococcus spp	621	9	1748	16	818	10	57	4	696	6
4	Stenotrophomonas maltophilia	1	100	1	100	1	100	1	100	1	100
5	Streptococcus spp	113	1	146	1	266	1	43	1	380	1
C	Other bacteria
1	Brucella spp	1	1	1	1	0	0	0	0	1	1
2	Ewingella americana	1	1	1	1	0	0	0	0	1	1
3	Helicobacter pylori	0	0	2	1	0	0	0	0	2	1
4	Microbacterium spp	0	0	6	1	1	1	0	0	3	1
5	Micrococcus spp	0	0	1	1	0	0	0	0	0	0
6	Shewanella xiamenensis	1	1	1	1	0	0	0	0	1	1

## Sheet: Table 3
Antibiotic class		AMR rate within respiratory disease-causing bacteria isolated within hospital settings (n=1824)				AMR rate within enteric disease-causing bacteria isolated within hospital settings (n=3632)
		n	(%)	95% CI (%)		n	(%)	95% CI (%)
aminoglycoside		561	30.76	[28.64-32.87]		1996	54.96	[53.34-56.57]
β-lactams		1424	78.07	[76.17-79.97]		2730	75.17	[73.76-76.57]
lincosamides		359	19.68	[17.86-21.51]		67	1.84	[1.41-2.28]
macrolides		693	37.99	[35.77-40.22]		89	2.45	[1.95-2.95]
quinolones		22	1.21	[0.71-1.71]		1415	38.96	[37.37-40.55]
sulphonamides		767	42.05	[39.79-44.32]		1291	35.55	[33.99-37.10]
tetracyclines		237	12.99	[11.45-1454]		486	13.38	[12.27-14.49]

## Sheet: Table 4
		Resistance in TB isolates
		n	Rate (%)	95% CI (%)
AMR to anti-TB drug
	Ethambutol	33	6.61	[4.43-8.79]
	Isoniazid	30	6.01	[3.93-8.10]
	pyrazinamide	25	5.01	[3.10-6.92]
	Rifampicin	25	5.01	[3.10-6.92]
	Streptomycin	46	9.22	[6.68-11.76]
Number of anti-TB drugs with AMR
	Monoresistance (one drug)	71	14.23	[11.16-17.29]
	Two drugs	25	5.01	[3.10-6.92]
	Three or more	14	2.81	[1.36-4.25]
